# Supplementary material for: Cell-Free RNA as a Novel Biomarker for Response to Therapy in Head & Neck Cancer
Source: Front Oncol. 2022 May 6;12:869108. doi: 10.3389/fonc.2022.869108 (PMC9121879; doi:10.3389/fonc.2022.869108)
Supplement: Supplementary file 3 [file Table_1.xlsx]

## Sheet: CancerVsHealthyBaselineDEGs
geneName	baseMean	log2FoldChange	lfcSE	stat	pvalue	padj
A1BG	1.77286	-1.1433	0.945682	-1.20897	0.226673	NA
A1BG-AS1	2.38332	-0.273776	1.03978	-0.263301	0.792318	NA
A1CF	15.3852	-0.0738079	0.928097	-0.0795261	0.936614	NA
A2M	20.5757	0.362842	0.552521	0.656702	0.511372	NA
A2ML1	12.7709	-0.174011	0.991959	-0.175422	0.860748	NA
A3GALT2	3.62407	-2.63335	0.828044	-3.18021	0.00147169	NA
A4GALT	29.7798	0.734643	1.04769	0.701203	0.483176	NA
A4GNT	3.18175	0.801497	1.07382	0.746397	0.455428	NA
AAAS	6.94225	-0.175965	0.702916	-0.250335	0.802328	NA
AACS	11.6783	-0.918982	0.722431	-1.27207	0.203349	NA
AADAC	2.42771	-1.16387	1.22167	-0.952686	0.340749	NA
AADACL3	6.91047	-0.21693	0.975808	-0.222308	0.824074	NA
AADACL4	3.64756	-0.476374	1.11544	-0.427071	0.669327	NA
AADAT	5.29012	-1.44013	0.996476	-1.44522	0.148396	NA
AAED1	12.082	-0.479046	0.56922	-0.841583	0.400021	NA
AAGAB	17.9145	-0.10048	0.382111	-0.26296	0.792582	NA
AAK1	29.6902	-0.377608	0.603443	-0.625757	0.531475	NA
AAMDC	2.13629	0.351594	1.12702	0.311967	0.755065	NA
AAMP	13.6611	-0.546445	0.577143	-0.946811	0.343735	NA
AANAT	5.01132	-1.44895	0.999449	-1.44975	0.147129	NA
AAR2	9.8508	0.145171	0.643837	0.225478	0.821607	NA
AARD	4.66056	-0.96039	0.924961	-1.0383	0.299129	NA
AARS	21.0221	-0.0585393	0.448368	-0.130561	0.896123	NA
AARS2	7.65584	0.17368	0.781895	0.222127	0.824215	NA
AASDH	10.3999	0.0254653	0.730745	0.0348484	0.972201	NA
AASDHPPT	10.3057	-0.432537	0.531661	-0.813558	0.415898	NA
AASS	9.40304	-0.175703	0.676452	-0.259743	0.795062	NA
AATK	28.7215	-1.28673	0.74031	-1.7381	0.082193	NA
AB015752.3	1.12729	0.859393	1.17313	0.732565	0.463824	NA
AB015752.4	1.18422	-0.448393	1.34326	-0.33381	0.738523	NA
AB020862.1	5.00392	0.566781	1.05394	0.537776	0.590732	NA
ABALON	1.31422	0.624752	0.934981	0.668197	0.504008	NA
ABAT	24.2379	0.126913	0.473445	0.268062	0.788651	NA
ABC11-4932300O16.1	2.92698	-0.589246	0.992119	-0.593927	0.552561	NA
ABC12-49244600F4.3	10.4327	-0.0291276	0.702459	-0.0414652	0.966925	NA
ABC13-47656900H15.1	0.709708	1.22896	1.48338	0.828483	0.407397	NA
ABC7-42404400C24.1	0.767796	-0.134819	1.26059	-0.106949	0.914829	NA
ABC7-42418200C9.1	1.45892	2.18173	1.32569	1.64573	0.0998194	NA
ABC7-43046700E7.1	1.93761	0.653028	1.05922	0.61652	0.537551	NA
ABCA1	27.6244	-0.318152	0.766083	-0.415298	0.677924	NA
ABCA10	14.2213	-0.637697	0.747939	-0.852605	0.393878	NA
ABCA11	3.06187	-0.14082	0.928138	-0.151723	0.879405	NA
ABCA12	22.6738	-0.38887	0.813606	-0.477959	0.63268	NA
ABCA13	36.7811	-0.591996	0.704189	-0.840677	0.400529	NA
ABCA17P	12.6977	-0.618437	0.745055	-0.830055	0.406508	NA
ABCA2	27.1538	-1.3815	0.63332	-2.18136	0.0291568	NA
ABCA3	21.6438	-0.957837	0.531002	-1.80383	0.071258	NA
ABCA4	20.9992	0.0436049	0.831249	0.0524571	0.958164	NA
ABCA5	20.3209	-0.57262	0.627356	-0.912752	0.361373	NA
ABCA6	12.9197	-0.433013	0.845246	-0.512293	0.608446	NA
ABCA7	18.2942	-1.48508	0.654763	-2.26812	0.0233217	NA
ABCA8	17.9472	-0.00981416	0.682388	-0.0143821	0.988525	NA
ABCA9	17.0652	0.342271	0.842157	0.406422	0.684433	NA
ABCB1	11.7154	-0.18924	0.76793	-0.246429	0.80535	NA
ABCB10	15.7811	-0.343481	0.572642	-0.599818	0.548628	NA
ABCB11	5.94853	-0.117689	1.03745	-0.11344	0.909681	NA
ABCB4	12.9996	-0.128762	0.860909	-0.149565	0.881108	NA
ABCB5	15.9673	0.104746	0.89225	0.117395	0.906547	NA
ABCB6	1.25791	-3.25383	1.30058	-2.50184	0.0123551	NA
ABCB7	9.79702	-0.728126	0.599112	-1.21534	0.224236	NA
ABCB8	11.286	-0.210783	0.765389	-0.275394	0.783014	NA
ABCB9	9.88802	-1.13577	0.840124	-1.35191	0.176404	NA
ABCC1	1.11728	-0.13308	1.47638	-0.0901396	0.928176	NA
ABCC10	16.5233	0.324563	0.706904	0.459133	0.646139	NA
ABCC11	11.6444	0.0215144	0.914517	0.0235255	0.981231	NA
ABCC12	15.7288	-0.604538	0.834093	-0.724785	0.468584	NA
ABCC13	10.2325	0.201322	0.797905	0.252314	0.800799	NA
ABCC2	17.3041	0.0834909	0.788375	0.105903	0.91566	NA
ABCC3	55.172	0.8292	0.686317	1.20819	0.226975	0.537354
ABCC4	183.123	0.396625	0.572577	0.692702	0.488497	0.760138
ABCC5	28.0873	0.251059	0.565511	0.443951	0.657078	NA
ABCC6P1	1.95174	1.08108	1.09992	0.982875	0.325669	NA
ABCC8	14.2155	-0.629099	0.760369	-0.827361	0.408032	NA
ABCC9	21.7129	-0.19377	0.853133	-0.227128	0.820324	NA
ABCD1	7.19664	-0.700853	0.62291	-1.12513	0.260535	NA
ABCD1P2	2.01423	-0.539918	1.06362	-0.507625	0.611716	NA
ABCD1P4	0.67359	0.13288	1.40857	0.0943363	0.924842	NA
ABCD2	13.2069	0.0176482	0.699235	0.0252393	0.979864	NA
ABCD3	16.196	-0.250213	0.49832	-0.502113	0.615588	NA
ABCD4	8.96876	0.605413	0.878037	0.689508	0.490504	NA
ABCE1	18.4734	0.730772	0.437982	1.6685	0.0952169	NA
ABCF1	2.91358	5.09562	4.26688	1.19423	0.23239	NA
ABCF2	4.79783	0.463792	0.956937	0.484663	0.627916	NA
ABCF3	11.8977	-0.995895	0.608333	-1.63709	0.101612	NA
ABCG1	22.7251	0.334497	0.57996	0.576758	0.564103	NA
ABCG2	10.2394	-0.371276	0.928801	-0.399737	0.68935	NA
ABCG4	9.61902	-0.616047	0.770593	-0.799445	0.424033	NA
ABCG5	5.75678	-0.314351	0.935778	-0.335925	0.736927	NA
ABCG8	15.1386	-0.352128	0.940907	-0.374243	0.708223	NA
ABHD1	3.04594	-0.0171626	0.983501	-0.0174505	0.986077	NA
ABHD10	17.6084	0.867884	0.606663	1.43059	0.152549	NA
ABHD11	3.63079	0.252391	0.830179	0.30402	0.761113	NA
ABHD12	6.82752	0.0107213	0.78778	0.0136095	0.989142	NA
ABHD12B	3.01203	0.480491	1.08853	0.441414	0.658913	NA
ABHD13	12.5197	-0.346224	0.512423	-0.675661	0.499256	NA
ABHD14A	1.50034	0.492391	1.02971	0.478183	0.63252	NA
ABHD14B	13.6977	-0.332798	0.443893	-0.749725	0.45342	NA
ABHD15	8.26733	-1.22931	0.700751	-1.75428	0.0793832	NA
ABHD17A	8.76869	0.672369	0.722372	0.930779	0.351968	NA
ABHD17AP1	0.784819	-1.11003	1.26261	-0.879154	0.379318	NA
ABHD17B	10.837	-0.10882	0.674862	-0.161248	0.871898	NA
ABHD18	22.1375	1.02878	0.402233	2.55768	0.0105373	NA
ABHD2	46.9704	-0.26935	0.3451	-0.780499	0.435097	0.728129
ABHD3	10.112	-0.0254787	0.695535	-0.0366319	0.970779	NA
ABHD4	20.5367	0.774441	0.503824	1.53713	0.124262	NA
ABHD5	30.2369	-0.232433	0.566495	-0.410299	0.681586	NA
ABHD6	7.82533	-0.69524	0.729916	-0.952493	0.340847	NA
ABHD8	4.23489	-1.00873	0.792892	-1.27222	0.203294	NA
ABI1	86.639	0.84889	0.508183	1.67044	0.0948321	0.344748
ABI2	47.6265	0.563161	0.449531	1.25278	0.210287	0.517916
ABI3	10.4997	-0.282386	0.625278	-0.451617	0.651545	NA
ABI3BP	19.6803	-0.0793911	0.81184	-0.0977916	0.922098	NA
ABL1	18.7028	-0.539611	0.592282	-0.911071	0.362258	NA
ABL2	32.6554	0.175852	0.553913	0.317472	0.750886	NA
ABLIM1	66.9571	0.186388	0.283606	0.657206	0.511049	0.780789
ABLIM2	11.9001	-0.131482	0.822578	-0.159841	0.873007	NA
ABLIM3	111.513	1.28191	0.560186	2.28837	0.0221162	0.171008
ABRA	5.5191	0.37916	0.842266	0.450166	0.652591	NA
ABRACL	17.6312	-0.717366	0.489487	-1.46555	0.142772	NA
ABT1	9.82213	-0.752012	0.667122	-1.12725	0.259638	NA
ABTB1	27.1139	-0.285651	0.426086	-0.670408	0.502598	NA
ABTB2	12.7964	-1.12716	0.754249	-1.49442	0.135066	NA
AC000059.1	1.0516	-0.422948	1.32441	-0.319349	0.749462	NA
AC000067.1	0.774152	0.34256	1.32992	0.257579	0.796732	NA
AC000068.5	2.68294	-0.975275	1.09368	-0.891737	0.372534	NA
AC000068.9	0.877299	0.107574	1.31519	0.0817931	0.934811	NA
AC000077.2	2.66025	-0.887265	0.87099	-1.01869	0.308352	NA
AC000078.5	1.4803	-1.11582	1.27383	-0.875952	0.381056	NA
AC000081.2	0.807986	0.119006	1.22603	0.0970662	0.922674	NA
AC000089.3	0.989971	-0.260783	1.25116	-0.208432	0.834892	NA
AC000094.3	2.00437	0.174378	1.1406	0.152883	0.87849	NA
AC000095.10	2.83476	0.0885819	1.09617	0.0808102	0.935593	NA
AC000095.12	1.82015	1.26206	1.23197	1.02442	0.305636	NA
AC000095.13	0.511196	-1.04213	1.58993	-0.655454	0.512176	NA
AC000095.6	9.36172	-0.58067	1.02231	-0.567997	0.570037	NA
AC000095.8	0.84499	0.164501	1.38588	0.118698	0.905515	NA
AC000099.1	2.76144	0.0203787	0.994101	0.0204997	0.983645	NA
AC000110.1	1.03427	0.635599	1.23862	0.513149	0.607847	NA
AC000111.6	0.806941	0.047966	1.59731	0.0300291	0.976044	NA
AC000120.7	2.8462	1.01971	1.18556	0.86011	0.389728	NA
AC000123.2	13.5721	0.0640621	0.671243	0.0954379	0.923967	NA
AC000123.4	1.2721	0.492459	1.33183	0.369761	0.71156	NA
AC000124.1	2.36826	-0.0579746	1.17298	-0.0494251	0.960581	NA
AC000362.1	0.775141	-0.382907	1.29139	-0.296508	0.766842	NA
AC000367.1	3.6264	-0.684358	1.07552	-0.636303	0.524579	NA
AC000370.2	1.45612	-0.0174263	1.32428	-0.013159	0.989501	NA
AC000374.1	3.63667	-0.206714	1.04097	-0.198579	0.842592	NA
AC000403.4	6.4259	0.323784	0.952783	0.33983	0.733985	NA
AC001226.1	6.42272	-0.13727	0.960498	-0.142915	0.886357	NA
AC001226.2	1.4858	0.527422	1.36476	0.386459	0.699157	NA
AC001226.7	0.747589	-0.1772	1.51193	-0.117201	0.906701	NA
AC002044.1	1.59156	0.434499	1.28009	0.339429	0.734286	NA
AC002044.3	1.07776	-0.495448	1.20021	-0.412802	0.679752	NA
AC002055.4	1.30934	-0.584253	1.03189	-0.566196	0.571261	NA
AC002059.10	1.02843	-0.581582	1.34184	-0.43342	0.664709	NA
AC002064.3	1.47182	-0.254217	1.19642	-0.212482	0.831731	NA
AC002064.4	0.902732	0.106528	1.42693	0.0746556	0.940489	NA
AC002064.5	1.18954	0.782298	1.30192	0.600879	0.54792	NA
AC002064.7	0.583144	0.230769	1.46863	0.157132	0.875141	NA
AC002066.1	1.68153	0.095359	1.12058	0.0850981	0.932183	NA
AC002069.5	9.18632	0.885974	0.843991	1.04974	0.293837	NA
AC002069.6	1.92782	-1.13532	1.07914	-1.05206	0.292771	NA
AC002075.3	1.07362	-0.288002	1.30132	-0.221314	0.824848	NA
AC002076.10	1.14844	1.52783	1.27361	1.19961	0.230292	NA
AC002076.9	0.858407	0.0456792	1.16614	0.0391711	0.968754	NA
AC002115.5	1.03703	0.28887	1.39834	0.206581	0.836337	NA
AC002115.9	0.971291	0.308129	1.26419	0.243735	0.807436	NA
AC002116.7	1.06436	-0.510995	1.23568	-0.413533	0.679217	NA
AC002127.4	1.98131	0.79441	0.941119	0.844112	0.398607	NA
AC002128.4	1.94903	0.65222	1.12557	0.579457	0.562281	NA
AC002128.5	1.06455	0.580463	1.34518	0.431513	0.666096	NA
AC002303.5	3.30743	1.11494	1.1067	1.00744	0.313721	NA
AC002306.1	2.38415	-0.0491016	1.00846	-0.0486896	0.961167	NA
AC002310.10	1.0282	0.841584	1.31006	0.642401	0.520613	NA
AC002310.12	1.93129	-1.68496	1.15211	-1.4625	0.143604	NA
AC002310.14	2.38707	-1.36802	1.03908	-1.31657	0.187983	NA
AC002310.17	0.716989	-0.143473	1.25698	-0.114141	0.909126	NA
AC002310.7	0.714801	0.574295	1.47068	0.390497	0.696169	NA
AC002314.4	0.955877	0.925075	1.40976	0.656195	0.511698	NA
AC002365.4	0.828481	0.902379	1.42638	0.632637	0.526971	NA
AC002366.3	1.37216	-0.508067	1.36681	-0.371717	0.710104	NA
AC002368.4	0.846058	0.659868	1.42761	0.46222	0.643924	NA
AC002383.2	2.26339	2.32736	1.36605	1.70371	0.0884352	NA
AC002386.1	0.795327	-0.497018	1.59094	-0.312405	0.754733	NA
AC002398.11	1.13904	0.0199903	1.22328	0.0163416	0.986962	NA
AC002398.13	0.974499	-0.329397	1.29543	-0.254275	0.799283	NA
AC002398.5	6.24164	0.294124	0.881641	0.333609	0.738674	NA
AC002400.1	1.44506	0.537106	1.33023	0.40377	0.686382	NA
AC002400.4	0.648043	-1.39461	1.41597	-0.984917	0.324665	NA
AC002401.1	0.706168	-0.38801	1.48496	-0.261293	0.793866	NA
AC002407.2	0.818089	-0.160901	1.54886	-0.103884	0.917262	NA
AC002407.3	4.36955	-1.18394	0.821411	-1.44135	0.149487	NA
AC002429.5	6.3492	-0.464797	1.03655	-0.44841	0.653857	NA
AC002451.3	1.91316	-0.00934479	1.1708	-0.00798155	0.993632	NA
AC002454.1	1.46694	0.511209	1.2731	0.401547	0.688018	NA
AC002456.2	2.04958	1.67233	1.14201	1.46437	0.143093	NA
AC002458.1	0.897736	-0.554125	1.34313	-0.412562	0.679928	NA
AC002463.3	3.95552	-0.824229	0.996261	-0.827323	0.408054	NA
AC002465.2	0.943621	3.13101	1.4284	2.19197	0.0283816	NA
AC002467.7	1.66547	1.33337	0.980967	1.35924	0.17407	NA
AC002472.11	0.662438	-0.886463	1.48119	-0.598479	0.54952	NA
AC002472.14	5.64491	-0.463002	0.742875	-0.623257	0.533116	NA
AC002472.15	1.59024	-0.564987	1.1787	-0.47933	0.631704	NA
AC002472.16	0.681727	-0.309555	1.35976	-0.227654	0.819915	NA
AC002472.8	0.768989	0.00255563	1.2951	0.00197331	0.998426	NA
AC002480.2	5.53889	-0.472739	1.04336	-0.453094	0.650481	NA
AC002480.3	5.18243	-0.516369	0.743515	-0.694498	0.48737	NA
AC002480.4	1.27072	-1.32253	1.31053	-1.00916	0.312898	NA
AC002480.5	1.11295	-0.0916377	1.36395	-0.0671853	0.946434	NA
AC002480.6	5.20107	0.231114	0.678564	0.340593	0.73341	NA
AC002486.2	1.34834	0.864504	1.20972	0.714632	0.474837	NA
AC002486.3	0.846707	1.03247	1.49123	0.692362	0.48871	NA
AC002511.1	5.43829	0.573041	0.999064	0.573578	0.566253	NA
AC002511.2	1.02793	0.623263	1.30724	0.476779	0.63352	NA
AC002511.3	2.10939	1.05349	1.08436	0.971535	0.331282	NA
AC002519.6	1.83942	-0.554987	1.12522	-0.493224	0.621854	NA
AC002519.8	4.23317	0.589878	1.02813	0.573736	0.566146	NA
AC002531.2	1.53031	-0.883989	1.24105	-0.712289	0.476286	NA
AC002539.1	2.83298	-0.173927	1.1236	-0.154795	0.876983	NA
AC002543.2	3.42681	-0.47466	1.0854	-0.437314	0.661884	NA
AC002551.1	2.24715	0.426927	1.22895	0.347392	0.728296	NA
AC002553.4	0.669073	-0.626262	1.48877	-0.420656	0.674006	NA
AC002992.1	0.939149	0.764305	1.40518	0.543921	0.586496	NA
AC002992.3	1.97836	0.0753335	0.919197	0.0819558	0.934682	NA
AC003005.2	0.914478	-0.145397	1.31779	-0.110334	0.912144	NA
AC003009.1	1.31335	0.257148	1.05619	0.243467	0.807643	NA
AC003009.2	0.764456	0.824736	1.53929	0.53579	0.592104	NA
AC003029.1	4.30064	0.203335	0.790641	0.257177	0.797042	NA
AC003029.4	2.79608	-0.523968	0.966126	-0.542339	0.587585	NA
AC003045.1	1.22439	0.107414	1.49855	0.0716787	0.942858	NA
AC003051.1	5.87278	-0.395939	1.07876	-0.367032	0.713595	NA
AC003075.4	6.27468	0.748645	0.85883	0.871703	0.38337	NA
AC003077.1	4.51829	0.151598	1.04379	0.145239	0.884522	NA
AC003080.4	1.67181	0.704786	1.00696	0.699917	0.483979	NA
AC003084.2	0.857596	0.21007	1.30099	0.161469	0.871724	NA
AC003087.4	1.13259	-2.30556	1.2109	-1.90401	0.0569089	NA
AC003088.1	1.14835	0.483591	1.38973	0.347976	0.727859	NA
AC003090.1	4.62148	0.460038	1.02784	0.447575	0.65446	NA
AC003092.1	2.91389	-0.734362	1.08502	-0.676817	0.498522	NA
AC003092.2	0.856638	-0.345881	1.57083	-0.22019	0.825723	NA
AC003101.1	1.17592	-0.375971	1.26157	-0.298018	0.765689	NA
AC003102.3	9.13068	0.315817	0.9309	0.33926	0.734414	NA
AC003104.1	2.82363	-0.660123	0.94712	-0.69698	0.485815	NA
AC003664.1	1.37252	0.0361068	1.25524	0.0287648	0.977052	NA
AC003665.1	4.02613	-0.795568	0.987818	-0.805379	0.420601	NA
AC003682.16	1.81385	1.40344	1.35498	1.03576	0.300314	NA
AC003682.17	2.88545	-1.93702	1.10718	-1.74951	0.0802025	NA
AC003956.1	0.745724	-1.40506	1.53683	-0.914255	0.360583	NA
AC003973.3	4.6417	0.735552	1.17569	0.625632	0.531556	NA
AC003973.4	3.44326	0.233081	1.17874	0.197738	0.84325	NA
AC003973.5	0.959678	0.367549	1.35665	0.270924	0.786449	NA
AC003973.6	1.16678	0.702958	1.18715	0.592139	0.553758	NA
AC003984.1	4.99253	-1.39574	0.933121	-1.49577	0.134712	NA
AC003985.1	0.758873	0.347972	1.3194	0.263736	0.791984	NA
AC003986.5	3.72972	-0.513909	0.960641	-0.534965	0.592674	NA
AC003986.6	4.56367	-0.326775	0.808965	-0.403942	0.686255	NA
AC003986.7	1.34514	0.74516	1.35946	0.548128	0.583604	NA
AC003988.1	1.26465	-0.2314	1.11625	-0.207302	0.835774	NA
AC003989.4	1.39463	-1.33104	1.31846	-1.00954	0.312717	NA
AC003991.3	5.13576	0.117732	0.996677	0.118124	0.905969	NA
AC004006.2	1.21007	0.19419	1.12719	0.172279	0.863218	NA
AC004009.1	0.994463	-0.573731	1.47776	-0.388243	0.697836	NA
AC004009.2	2.31996	-0.0145902	1.11074	-0.0131356	0.98952	NA
AC004009.3	4.18091	0.139454	0.991366	0.140668	0.888132	NA
AC004012.1	1.15984	1.24541	1.41399	0.880775	0.37844	NA
AC004014.3	1.17337	2.61013	1.33304	1.95803	0.0502268	NA
AC004014.4	1.28239	-1.27787	1.12746	-1.1334	0.257045	NA
AC004016.2	0.689727	-0.455742	1.39603	-0.326455	0.74408	NA
AC004019.10	1.85014	0.195297	1.11301	0.175467	0.860713	NA
AC004019.13	2.64504	-0.501635	1.05659	-0.47477	0.634951	NA
AC004019.16	1.14239	-0.165682	1.40971	-0.117529	0.906441	NA
AC004019.17	0.516062	-0.35162	1.56411	-0.224804	0.822131	NA
AC004022.7	0.775842	0.183367	1.37072	0.133774	0.893581	NA
AC004022.8	2.17515	0.425404	1.17481	0.362105	0.717273	NA
AC004041.2	1.10449	1.69257	1.39312	1.21495	0.224386	NA
AC004049.2	6.10019	-0.706918	0.93555	-0.755618	0.449878	NA
AC004049.3	3.1247	-0.398427	1.08945	-0.365715	0.714578	NA
AC004051.1	1.44047	0.712651	1.04623	0.681162	0.495769	NA
AC004051.2	4.21919	-1.14269	1.00414	-1.13797	0.255131	NA
AC004053.1	3.9595	-0.755387	0.961162	-0.78591	0.43192	NA
AC004054.1	0.817225	-2.03565	1.49611	-1.36063	0.173632	NA
AC004062.1	1.02823	0.390494	1.2802	0.305026	0.760346	NA
AC004062.2	1.1117	-0.243234	1.62779	-0.149426	0.881217	NA
AC004063.1	1.56211	-1.01495	1.13344	-0.89546	0.370541	NA
AC004066.1	5.20443	0.254691	0.559693	0.455054	0.64907	NA
AC004066.2	4.1941	0.431623	0.902429	0.47829	0.632444	NA
AC004066.3	1.31616	-0.41791	1.11987	-0.373177	0.709017	NA
AC004066.5	0.960007	-0.956981	1.3382	-0.715126	0.474531	NA
AC004067.5	2.13024	-1.16256	1.13244	-1.0266	0.30461	NA
AC004069.1	1.74327	-0.257009	1.36276	-0.188594	0.850411	NA
AC004069.2	0.997907	0.332074	1.08785	0.305258	0.76017	NA
AC004069.3	1.45526	-1.50919	1.05366	-1.43233	0.152048	NA
AC004073.1	2.34395	0.629269	1.05436	0.596824	0.550625	NA
AC004073.4	1.28696	-1.17081	1.12515	-1.04058	0.298069	NA
AC004074.1	0.54573	-0.0423132	1.33691	-0.03165	0.974751	NA
AC004074.4	1.49275	1.02197	1.20015	0.851533	0.394473	NA
AC004076.5	5.95527	0.212544	0.884364	0.240335	0.810071	NA
AC004076.7	0.931757	0.293835	1.522	0.193059	0.846913	NA
AC004112.4	1.29943	-1.29984	1.23924	-1.0489	0.294226	NA
AC004112.5	1.98507	1.8551	1.33742	1.38707	0.16542	NA
AC004112.6	2.53997	0.530709	1.10245	0.481388	0.63024	NA
AC004112.7	2.82017	0.719059	0.921858	0.78001	0.435385	NA
AC004125.3	2.21375	-0.560611	1.23778	-0.452918	0.650608	NA
AC004129.7	0.83316	0.475703	1.32404	0.359282	0.719384	NA
AC004129.8	0.626041	0.657519	1.53589	0.428102	0.668577	NA
AC004129.9	1.0338	-0.833708	1.39836	-0.596205	0.551038	NA
AC004156.3	5.53097	-1.02492	0.879648	-1.16515	0.243958	NA
AC004158.2	9.757	-0.157412	0.641675	-0.245314	0.806213	NA
AC004158.3	5.78514	0.170598	0.999995	0.170598	0.86454	NA
AC004159.1	1.12816	-0.638639	1.28324	-0.497677	0.618711	NA
AC004160.4	1.56519	0.267122	1.18451	0.225513	0.82158	NA
AC004161.3	1.6391	-0.522695	1.22177	-0.427818	0.668784	NA
AC004161.4	1.96116	0.0704691	1.10194	0.0639498	0.94901	NA
AC004166.7	1.59159	0.263403	0.961541	0.273939	0.784131	NA
AC004221.2	2.47713	0.435997	0.959631	0.454339	0.649585	NA
AC004237.1	1.20586	-0.466544	1.06838	-0.436682	0.662342	NA
AC004257.1	1.58716	0.952142	1.2945	0.735531	0.462016	NA
AC004381.6	7.75634	0.520962	0.704554	0.739421	0.459651	NA
AC004381.8	3.04932	0.425389	1.12846	0.376965	0.706199	NA
AC004381.9	4.31311	0.313568	0.917374	0.34181	0.732494	NA
AC004383.4	1.27714	0.115401	1.06226	0.108638	0.91349	NA
AC004383.5	0.843242	-0.117697	1.17801	-0.0999118	0.920414	NA
AC004386.4	1.15247	0.439494	1.09971	0.399647	0.689417	NA
AC004448.2	1.345	-0.172472	1.26216	-0.136648	0.891309	NA
AC004448.5	4.02671	-0.0149606	1.10014	-0.0135989	0.98915	NA
AC004449.6	0.607208	-0.0983298	1.53024	-0.0642579	0.948765	NA
AC004453.8	5.79711	-0.300977	0.640481	-0.469923	0.63841	NA
AC004455.1	3.93859	0.250594	0.950832	0.263553	0.792125	NA
AC004461.4	1.66212	0.484916	1.01621	0.47718	0.633234	NA
AC004463.6	2.81914	0.265966	0.952215	0.279313	0.780005	NA
AC004471.10	2.35543	-0.271932	1.07375	-0.253254	0.800072	NA
AC004471.9	0.636202	-0.167099	1.32202	-0.126396	0.899418	NA
AC004474.2	1.07821	-0.934472	1.33895	-0.697916	0.48523	NA
AC004485.3	1.10791	0.154123	1.28949	0.119522	0.904862	NA
AC004490.1	3.59263	-0.0741149	0.996095	-0.0744054	0.940688	NA
AC004535.2	0.812884	-0.0271711	1.37926	-0.0196998	0.984283	NA
AC004538.2	2.89127	1.69976	1.15589	1.47052	0.141421	NA
AC004538.3	8.95882	-0.00319281	0.934239	-0.00341756	0.997273	NA
AC004540.4	1.77725	-1.95153	0.965647	-2.02095	0.0432848	NA
AC004540.5	3.87181	-0.684984	0.870879	-0.786543	0.43155	NA
AC004543.2	0.942378	-0.0544804	1.45605	-0.0374167	0.970153	NA
AC004549.6	1.71368	-0.973025	1.1615	-0.837731	0.402182	NA
AC004558.3	2.69357	0.0418133	1.00842	0.0414642	0.966926	NA
AC004562.1	1.54347	0.431106	1.0245	0.420795	0.673905	NA
AC004593.3	1.59906	-0.262364	1.15228	-0.227691	0.819887	NA
AC004603.4	3.34712	0.525168	1.14777	0.457555	0.647272	NA
AC004609.1	3.1221	0.836526	1.1822	0.707603	0.479192	NA
AC004617.2	2.27137	-0.512986	1.00365	-0.511121	0.609267	NA
AC004623.3	3.55588	-0.266347	0.788548	-0.337769	0.735537	NA
AC004637.1	0.780356	-0.894579	1.41347	-0.632895	0.526802	NA
AC004691.5	0.797857	-0.118303	1.15511	-0.102417	0.918426	NA
AC004692.4	2.81016	-0.421913	1.01514	-0.415619	0.677689	NA
AC004692.5	1.02495	1.08232	1.20835	0.895698	0.370414	NA
AC004696.2	7.1374	-0.20418	0.593041	-0.344294	0.730625	NA
AC004741.3	3.90819	0.174141	1.1339	0.153577	0.877943	NA
AC004744.3	0.723388	0.9119	1.50581	0.605586	0.544789	NA
AC004754.3	0.608579	-0.47588	1.44226	-0.329954	0.741435	NA
AC004775.5	1.29152	-0.0383342	1.27325	-0.0301074	0.975981	NA
AC004790.4	1.67391	0.716994	0.98973	0.724435	0.468799	NA
AC004791.2	2.2749	0.367142	0.91192	0.402603	0.68724	NA
AC004797.1	1.27583	1.2983	1.13453	1.14435	0.252479	NA
AC004837.5	2.61324	-0.456956	1.19967	-0.380901	0.703277	NA
AC004840.8	0.954044	-1.37407	1.35706	-1.01253	0.311284	NA
AC004854.4	0.585788	-0.0923084	1.65246	-0.0558613	0.955452	NA
AC004854.5	0.787846	-0.0735193	1.53162	-0.0480009	0.961716	NA
AC004862.5	0.545985	1.10518	1.63351	0.676568	0.49868	NA
AC004862.6	4.46557	0.210148	1.04235	0.201609	0.840223	NA
AC004866.3	1.56347	0.146088	1.07224	0.136246	0.891627	NA
AC004869.2	0.840739	-0.760515	1.3459	-0.565061	0.572032	NA
AC004870.3	0.899098	0.574882	1.31251	0.438002	0.661385	NA
AC004870.4	2.42408	0.316536	1.12619	0.281068	0.778659	NA
AC004870.5	1.66505	-0.24168	0.965249	-0.250381	0.802293	NA
AC004893.10	3.00446	0.0205728	1.13628	0.0181053	0.985555	NA
AC004894.2	1.86347	-0.342924	1.23019	-0.278756	0.780432	NA
AC004895.4	1.57211	0.245002	1.17875	0.207848	0.835348	NA
AC004899.3	1.12791	-0.0798015	1.20474	-0.0662394	0.947187	NA
AC004901.1	2.03113	0.22101	1.14931	0.192298	0.847508	NA
AC004906.3	0.758363	0.619559	1.38563	0.447132	0.65478	NA
AC004907.2	1.19372	-0.284745	1.23698	-0.230193	0.817942	NA
AC004909.3	1.86265	0.298641	1.22657	0.243478	0.807635	NA
AC004911.2	1.96791	0.324726	0.916411	0.354346	0.72308	NA
AC004920.3	1.58741	-1.63314	1.29541	-1.26071	0.207412	NA
AC004921.2	1.91824	1.23342	1.13314	1.08849	0.276377	NA
AC004941.3	8.33567	0.122984	0.768922	0.159944	0.872925	NA
AC004941.4	2.19229	1.36975	1.16304	1.17773	0.238904	NA
AC004941.5	0.97178	-1.33244	1.14884	-1.15982	0.246123	NA
AC004945.1	1.90024	-0.260134	1.05519	-0.246527	0.805274	NA
AC004945.2	19.2709	1.52732	0.882825	1.73003	0.0836244	NA
AC004947.2	4.63134	-0.0790457	1.11275	-0.0710361	0.943369	NA
AC004951.5	0.713074	-0.0494943	1.58058	-0.031314	0.975019	NA
AC004951.6	0.693446	-1.1077	1.44525	-0.766442	0.443414	NA
AC004954.2	3.62433	-0.504311	1.06101	-0.475312	0.634564	NA
AC004957.5	3.54205	-0.36961	1.04447	-0.353874	0.723433	NA
AC004957.6	1.37449	-1.39176	1.15073	-1.20945	0.226489	NA
AC004967.7	0.999345	-0.417934	1.16643	-0.358301	0.720118	NA
AC004985.13	1.93897	-0.10545	1.08074	-0.097572	0.922272	NA
AC004987.7	4.69526	-0.76018	0.938618	-0.809893	0.418002	NA
AC004987.8	0.867821	0.230958	1.40837	0.163989	0.86974	NA
AC004987.9	1.32769	-1.43575	1.14994	-1.24854	0.211833	NA
AC004988.1	2.75183	0.546362	1.09417	0.499341	0.617539	NA
AC004994.2	2.20899	1.06921	1.2374	0.864079	0.387544	NA
AC004996.1	2.55034	0.984748	1.11095	0.886406	0.375399	NA
AC005007.3	1.12041	0.0953001	1.1628	0.0819573	0.934681	NA
AC005008.2	2.12127	-0.45906	1.18634	-0.386953	0.698791	NA
AC005008.3	0.957388	0.177401	1.32508	0.13388	0.893498	NA
AC005009.2	1.05089	-0.24466	1.31727	-0.185732	0.852655	NA
AC005013.5	0.80367	1.43808	1.35335	1.06261	0.287959	NA
AC005014.5	6.72452	-0.407138	0.863993	-0.471228	0.637478	NA
AC005017.1	8.31393	0.18421	0.888324	0.207368	0.835722	NA
AC005017.2	1.10627	0.0570074	1.32093	0.0431572	0.965576	NA
AC005019.2	2.37361	2.23439	1.12905	1.979	0.0478163	NA
AC005019.3	0.624164	0.296301	1.44499	0.205054	0.83753	NA
AC005022.1	2.22133	0.887236	1.18497	0.748742	0.454012	NA
AC005027.4	9.37983	0.347267	0.877677	0.395667	0.692351	NA
AC005029.1	5.96445	-0.128019	1.08194	-0.118324	0.905811	NA
AC005033.5	1.53746	-0.5604	1.18592	-0.472543	0.636539	NA
AC005033.6	2.20548	0.650781	1.11812	0.58203	0.560547	NA
AC005034.2	1.42176	1.28879	1.15486	1.11597	0.264436	NA
AC005037.1	2.44924	-0.926413	0.965228	-0.959786	0.337163	NA
AC005037.4	1.37356	0.232008	1.35164	0.171649	0.863714	NA
AC005037.7	2.90682	1.15445	1.15665	0.998093	0.318234	NA
AC005037.8	1.31051	0.0733634	1.11061	0.0660569	0.947332	NA
AC005039.3	3.90068	0.468135	0.991862	0.471976	0.636944	NA
AC005040.2	1.7273	-0.537886	1.19668	-0.449481	0.653085	NA
AC005040.3	1.55329	0.258219	1.24896	0.206747	0.836208	NA
AC005041.10	1.04137	1.05861	1.26082	0.839617	0.401123	NA
AC005041.11	1.91163	0.340822	1.1522	0.295801	0.767382	NA
AC005041.6	0.551461	-0.792692	1.51385	-0.523627	0.600538	NA
AC005041.8	1.4071	-0.518274	1.22651	-0.42256	0.672616	NA
AC005041.9	5.26373	0.39805	0.899229	0.442657	0.658014	NA
AC005042.2	1.45717	0.47519	1.20976	0.392797	0.69447	NA
AC005042.4	10.0503	0.129564	0.874136	0.148219	0.88217	NA
AC005042.5	1.59674	1.18123	1.0519	1.12295	0.261459	NA
AC005046.5	2.16674	-0.0787229	1.17026	-0.0672696	0.946367	NA
AC005062.2	4.12741	0.251423	0.968061	0.259718	0.795081	NA
AC005067.4	1.23815	0.930839	1.41308	0.658732	0.510068	NA
AC005068.4	2.27093	0.0644278	1.18119	0.0545448	0.956501	NA
AC005076.5	2.17543	0.69647	1.04597	0.665862	0.505499	NA
AC005077.12	3.92654	-0.166265	0.870163	-0.191074	0.848468	NA
AC005077.14	8.02225	-0.731195	0.959595	-0.761982	0.446071	NA
AC005077.5	1.21147	-1.32993	1.11884	-1.18867	0.234569	NA
AC005077.7	1.05709	0.434103	1.12022	0.387517	0.698374	NA
AC005082.12	4.28939	-1.00399	0.913412	-1.09917	0.271695	NA
AC005083.1	1.4938	-0.0809682	1.04671	-0.0773548	0.938341	NA
AC005086.2	0.618127	-1.54106	1.32393	-1.16401	0.24442	NA
AC005094.2	1.38516	1.07353	1.33991	0.801195	0.423019	NA
AC005102.1	1.28901	0.542529	1.11001	0.488758	0.625013	NA
AC005104.3	0.600655	0.109917	1.41611	0.077619	0.938131	NA
AC005105.2	2.42018	-0.0178756	1.05143	-0.0170012	0.986436	NA
AC005150.1	1.59011	-1.26226	1.194	-1.05717	0.290434	NA
AC005152.3	1.65971	-0.784252	1.09354	-0.717169	0.47327	NA
AC005154.6	19.3704	0.115605	0.531966	0.217316	0.827962	NA
AC005154.7	2.46583	-0.198283	1.06031	-0.187005	0.851656	NA
AC005160.3	0.718215	-0.245102	1.3558	-0.18078	0.85654	NA
AC005162.4	0.8661	-0.381857	1.29949	-0.293852	0.768871	NA
AC005162.5	2.3396	0.216076	1.1986	0.180273	0.856938	NA
AC005174.2	3.96124	0.0196908	0.914769	0.0215254	0.982827	NA
AC005176.2	3.11732	0.617723	1.23661	0.499529	0.617407	NA
AC005178.1	0.937541	0.953213	1.48318	0.642684	0.520429	NA
AC005187.1	3.45401	-0.809903	1.13507	-0.713529	0.475518	NA
AC005197.2	1.6064	0.095439	1.26131	0.0756663	0.939685	NA
AC005220.3	2.11383	-0.489449	0.96	-0.509843	0.610162	NA
AC005224.2	3.62617	0.626844	1.14704	0.54649	0.584729	NA
AC005229.5	0.949852	-1.51008	1.16211	-1.29943	0.193798	NA
AC005229.7	1.18691	-0.14852	1.0946	-0.135684	0.892071	NA
AC005235.1	6.14363	0.580756	0.893283	0.650136	0.515604	NA
AC005237.4	1.78402	1.16793	1.36319	0.856759	0.391578	NA
AC005251.3	1.75972	-0.376175	0.959135	-0.392202	0.694909	NA
AC005251.4	0.930789	-1.12032	1.53755	-0.728641	0.466222	NA
AC005253.2	1.77769	0.31702	1.12655	0.281406	0.778399	NA
AC005256.1	1.06924	-1.67899	1.20428	-1.39418	0.163263	NA
AC005262.4	1.71438	-0.436374	1.07255	-0.406857	0.684113	NA
AC005264.2	4.36851	-0.744299	1.09861	-0.677491	0.498094	NA
AC005276.1	1.50441	0.846491	1.21309	0.697795	0.485305	NA
AC005281.1	3.46479	0.474934	1.02396	0.463821	0.642776	NA
AC005281.2	1.65285	0.0147443	1.12114	0.0131511	0.989507	NA
AC005300.5	1.93379	0.499107	1.4203	0.351409	0.725281	NA
AC005301.5	139.604	1.27491	0.820137	1.55451	0.120063	0.391382
AC005301.8	0.89703	-0.000880005	1.31436	-0.000669529	0.999466	NA
AC005301.9	121.843	3.64483	0.882809	4.12867	3.64868e-05	0.0254313
AC005304.1	0.829492	-0.674897	1.52303	-0.443127	0.657674	NA
AC005306.3	0.861546	-1.88924	1.42745	-1.3235	0.185668	NA
AC005307.1	2.62717	-0.2116	1.09021	-0.194091	0.846104	NA
AC005307.3	3.49703	-0.687486	1.07937	-0.636933	0.524169	NA
AC005307.4	1.32949	0.187336	1.1259	0.166388	0.867851	NA
AC005307.5	4.97567	0.0270814	0.769534	0.035192	0.971927	NA
AC005324.8	1.29456	-0.434907	1.14023	-0.381422	0.70289	NA
AC005329.7	2.50822	-0.23785	0.830167	-0.286508	0.774489	NA
AC005330.2	7.50382	1.44613	1.02858	1.40594	0.159741	NA
AC005332.1	5.98825	2.02854	0.764343	2.65396	0.00795535	NA
AC005336.4	1.59462	0.68729	1.23012	0.558716	0.576356	NA
AC005336.5	2.36891	-1.52761	1.01569	-1.504	0.132581	NA
AC005351.1	1.64945	0.728676	1.20866	0.602879	0.546589	NA
AC005355.1	1.71165	-0.563498	0.963405	-0.584902	0.558614	NA
AC005355.2	1.96964	-0.666726	1.17397	-0.567924	0.570087	NA
AC005355.3	0.733073	1.38378	1.68025	0.823555	0.410193	NA
AC005358.3	1.65502	0.657422	1.16697	0.563356	0.573192	NA
AC005363.9	1.36093	-0.175712	0.990735	-0.177356	0.859229	NA
AC005387.2	0.968369	0.47954	1.07866	0.44457	0.65663	NA
AC005387.3	0.675794	0.378929	1.43907	0.263315	0.792308	NA
AC005391.2	0.670792	-0.606565	1.25635	-0.482799	0.629238	NA
AC005392.13	1.37784	0.638047	1.32126	0.482908	0.629161	NA
AC005394.1	0.74626	-0.0999691	1.34056	-0.0745724	0.940555	NA
AC005481.5	6.45492	-0.356295	0.935954	-0.380676	0.703444	NA
AC005487.2	2.0115	0.35672	1.21153	0.294438	0.768423	NA
AC005488.12	1.30894	1.1635	1.26547	0.919421	0.357875	NA
AC005492.2	1.21658	-0.328192	1.17867	-0.278442	0.780673	NA
AC005498.3	3.68741	0.11541	0.753511	0.153162	0.87827	NA
AC005510.1	1.10032	0.118594	1.20254	0.0986198	0.92144	NA
AC005510.2	4.41248	0.301433	0.953863	0.316013	0.751993	NA
AC005510.3	1.82014	0.916088	1.10459	0.829347	0.406908	NA
AC005517.3	1.122	0.396166	1.26252	0.313788	0.753682	NA
AC005518.2	1.98979	-0.691197	0.991298	-0.697264	0.485638	NA
AC005519.4	2.31022	0.16229	0.978762	0.165812	0.868305	NA
AC005522.6	2.08411	1.06002	1.14041	0.929514	0.352623	NA
AC005523.3	6.36494	0.95419	1.16811	0.816867	0.414004	NA
AC005532.5	1.82576	-0.553457	1.16736	-0.474108	0.635423	NA
AC005534.6	1.51451	-0.294504	1.26044	-0.233653	0.815254	NA
AC005534.8	0.885225	-1.57035	1.37617	-1.1411	0.253828	NA
AC005537.2	7.48081	0.457959	0.941909	0.486202	0.626824	NA
AC005538.2	2.81674	-2.40826	1.02949	-2.33928	0.0193211	NA
AC005538.5	0.836817	-0.346357	1.30939	-0.264518	0.79138	NA
AC005539.2	2.8941	-0.724498	0.934639	-0.775163	0.438243	NA
AC005539.3	1.01164	-0.651956	1.36226	-0.478584	0.632235	NA
AC005539.4	0.730895	-0.211515	1.31543	-0.160796	0.872254	NA
AC005540.3	0.678535	0.545669	1.35673	0.402195	0.687541	NA
AC005546.2	1.08893	0.409145	1.26187	0.324236	0.745759	NA
AC005550.3	5.69881	-1.03378	1.00758	-1.026	0.30489	NA
AC005550.4	0.993298	-1.62628	1.35545	-1.19981	0.230214	NA
AC005550.5	0.700565	-2.51451	1.58055	-1.59091	0.111631	NA
AC005559.3	1.3703	-1.62362	0.966716	-1.67952	0.0930511	NA
AC005562.1	3.92242	0.603299	1.06056	0.568848	0.569459	NA
AC005578.3	1.94721	1.41486	0.96722	1.46281	0.143518	NA
AC005592.1	4.41453	-0.0432528	0.77127	-0.05608	0.955278	NA
AC005592.2	4.28041	-1.12107	0.983186	-1.14024	0.254185	NA
AC005592.3	3.60032	-0.47012	1.02079	-0.460546	0.645124	NA
AC005593.2	0.713713	-0.223977	1.34509	-0.166514	0.867752	NA
AC005594.3	6.15481	-0.756573	0.833244	-0.907985	0.363886	NA
AC005597.1	1.76035	-1.66056	1.14999	-1.44398	0.148744	NA
AC005609.2	1.36475	1.85601	1.37028	1.35448	0.175583	NA
AC005616.1	2.49692	0.560262	1.04724	0.53499	0.592657	NA
AC005616.2	1.06311	-0.894089	1.19887	-0.745779	0.455801	NA
AC005618.6	4.99384	-0.744308	0.970931	-0.766592	0.443324	NA
AC005682.5	5.27334	-0.0567578	0.987149	-0.0574966	0.95415	NA
AC005682.6	3.47469	0.348111	0.951316	0.365926	0.71442	NA
AC005682.7	1.19562	0.207526	1.11027	0.186915	0.851727	NA
AC005703.2	0.855313	-0.886957	1.39447	-0.636052	0.524743	NA
AC005703.3	3.59933	-0.246128	1.02382	-0.240402	0.810019	NA
AC005722.4	2.46837	0.239183	1.14915	0.20814	0.83512	NA
AC005730.2	0.749799	0.338941	1.28243	0.264295	0.791552	NA
AC005740.3	0.582639	-0.304356	1.45503	-0.209176	0.834311	NA
AC005740.4	0.893659	-0.908383	1.34543	-0.675162	0.499573	NA
AC005740.6	1.6604	0.0789745	1.15424	0.068421	0.94545	NA
AC005741.1	1.20652	0.633866	1.47424	0.429961	0.667224	NA
AC005741.2	0.747607	-1.18272	1.54631	-0.764864	0.444352	NA
AC005752.10	1.56569	-0.257023	1.16147	-0.221291	0.824866	NA
AC005753.1	1.50183	0.763416	1.0421	0.732576	0.463817	NA
AC005754.7	1.43125	0.156616	1.28027	0.12233	0.902637	NA
AC005754.8	2.39798	-0.855928	1.19183	-0.718162	0.472658	NA
AC005757.6	1.0018	-0.362574	1.19016	-0.304644	0.760638	NA
AC005758.1	1.29316	0.410158	1.34003	0.306082	0.759542	NA
AC005772.2	2.11477	1.42427	1.16099	1.22677	0.219908	NA
AC005775.2	0.657837	-0.393395	1.32161	-0.297663	0.765961	NA
AC005776.1	0.915275	-0.0952636	1.13721	-0.0837699	0.933239	NA
AC005780.1	2.66493	0.946914	1.11985	0.845574	0.39779	NA
AC005785.5	0.558398	1.34062	1.52732	0.877761	0.380074	NA
AC005786.5	14.9714	-0.441131	0.867611	-0.508444	0.611142	NA
AC005786.6	1.06427	1.27996	1.30102	0.983811	0.325208	NA
AC005787.5	1.25964	-2.47838	1.1301	-2.19306	0.0283031	NA
AC005808.3	1.07479	0.843819	1.3295	0.63469	0.525631	NA
AC005820.1	1.85974	0.656703	0.928479	0.707289	0.479387	NA
AC005820.2	2.86839	-1.11629	0.901465	-1.23831	0.215602	NA
AC005822.1	2.33174	-0.873437	0.90491	-0.965219	0.334435	NA
AC005863.1	5.59756	-0.229256	0.925139	-0.247808	0.804283	NA
AC005863.2	2.89772	-0.314613	1.00297	-0.313681	0.753764	NA
AC005915.1	5.57804	-0.708665	0.904791	-0.783236	0.433488	NA
AC005921.2	2.60452	-1.65163	1.07463	-1.53694	0.124309	NA
AC005922.3	0.831951	-0.78997	1.20299	-0.65667	0.511393	NA
AC005932.1	2.3798	0.586218	1.12955	0.518986	0.603771	NA
AC006000.5	1.86628	0.650629	1.20761	0.538774	0.590043	NA
AC006004.1	3.4515	0.447165	1.10013	0.406464	0.684402	NA
AC006007.1	1.09435	1.35704	1.43103	0.948298	0.342978	NA
AC006019.3	1.919	0.287034	1.00134	0.28665	0.774381	NA
AC006019.4	3.01751	0.341294	1.1126	0.306754	0.75903	NA
AC006023.8	3.22439	-0.341057	1.18748	-0.287211	0.77395	NA
AC006024.3	3.14139	0.264201	0.812076	0.32534	0.744924	NA
AC006024.4	1.61211	-1.55772	1.00913	-1.54363	0.122679	NA
AC006026.10	2.41643	-0.667562	1.06657	-0.625894	0.531384	NA
AC006026.11	2.03454	0.235267	1.09373	0.215105	0.829685	NA
AC006026.9	2.67058	0.192476	1.00868	0.190819	0.848667	NA
AC006028.11	1.62788	-2.27569	1.18909	-1.91381	0.0556448	NA
AC006029.3	2.21262	-0.599016	1.12825	-0.530924	0.595471	NA
AC006030.1	2.26784	-0.380087	1.05773	-0.359343	0.719339	NA
AC006032.1	1.71637	-0.981154	0.962279	-1.01962	0.307911	NA
AC006033.22	0.738599	-0.333196	1.24865	-0.266845	0.789588	NA
AC006037.2	0.767007	-1.12973	1.58602	-0.712309	0.476273	NA
AC006039.4	4.76889	-0.06493	0.98808	-0.0657132	0.947606	NA
AC006039.5	1.17394	-0.197705	1.23205	-0.160468	0.872513	NA
AC006040.7	1.44491	-1.24673	1.27493	-0.977879	0.328134	NA
AC006042.6	1.13162	1.19236	1.17537	1.01445	0.310367	NA
AC006042.7	0.962733	-0.219209	1.27947	-0.171328	0.863966	NA
AC006042.8	2.90396	0.343282	1.17812	0.291382	0.770759	NA
AC006045.3	1.10116	-0.0640015	1.36751	-0.0468015	0.962671	NA
AC006050.2	0.819278	1.03359	1.53227	0.674549	0.499962	NA
AC006070.12	2.12705	-0.438939	1.49431	-0.29374	0.768956	NA
AC006076.1	0.864008	0.220152	1.54639	0.142366	0.886791	NA
AC006077.3	1.05121	-1.31612	1.19612	-1.10032	0.271191	NA
AC006077.4	0.682111	0.684715	1.50543	0.454829	0.649232	NA
AC006115.6	0.693571	0.875131	1.44768	0.604504	0.545509	NA
AC006115.7	3.53261	0.239305	1.20095	0.199263	0.842057	NA
AC006116.12	0.848043	1.20779	1.66999	0.72323	0.469539	NA
AC006116.13	1.71836	0.617584	1.19966	0.514799	0.606693	NA
AC006116.15	1.99952	0.309637	1.05574	0.293288	0.769302	NA
AC006116.17	2.69169	-0.0728601	1.1721	-0.062162	0.950434	NA
AC006116.19	1.018	-0.620054	1.23296	-0.502897	0.615037	NA
AC006116.21	2.24074	0.162507	1.28896	0.126075	0.899672	NA
AC006116.22	5.36759	0.765056	0.706425	1.083	0.27881	NA
AC006116.25	3.98753	-0.697099	0.918311	-0.759109	0.447787	NA
AC006116.26	0.834982	0.265674	1.40458	0.189148	0.849977	NA
AC006128.2	2.52545	-0.366584	0.966947	-0.379115	0.704603	NA
AC006130.4	1.21575	1.1722	1.50064	0.781134	0.434724	NA
AC006132.1	0.839397	-0.187134	1.34163	-0.139483	0.889069	NA
AC006133.3	1.66652	-0.113637	1.53293	-0.0741308	0.940906	NA
AC006133.7	0.54869	-0.0771279	1.5407	-0.0500604	0.960074	NA
AC006145.4	4.112	-0.283879	1.14734	-0.247423	0.804581	NA
AC006150.1	0.647239	-0.28178	1.44125	-0.19551	0.844994	NA
AC006152.1	1.17139	-0.546494	1.27879	-0.427354	0.669122	NA
AC006153.3	4.17264	1.02365	1.65454	0.618694	0.536118	NA
AC006156.2	0.8614	1.04611	1.34761	0.776272	0.437588	NA
AC006156.5	0.810823	0.363058	1.3559	0.267761	0.788883	NA
AC006157.1	1.53785	0.760094	1.0517	0.722727	0.469848	NA
AC006157.4	0.624879	0.298896	1.29012	0.231681	0.816786	NA
AC006159.3	1.10142	-0.264879	1.16663	-0.227046	0.820388	NA
AC006159.4	0.890373	-0.646671	1.34717	-0.48002	0.631213	NA
AC006159.5	0.955339	0.857153	1.4178	0.604564	0.545469	NA
AC006160.4	1.92406	0.886241	1.07198	0.826736	0.408387	NA
AC006160.5	2.32638	-1.2322	0.989332	-1.24549	0.212952	NA
AC006195.2	1.6647	-1.48895	1.24563	-1.19534	0.231954	NA
AC006196.1	4.84111	0.394784	1.04088	0.37928	0.70448	NA
AC006227.1	3.1944	-0.00059351	1.10254	-0.000538313	0.99957	NA
AC006230.3	1.38049	-0.431482	0.932018	-0.462955	0.643397	NA
AC006262.11	0.876569	-0.578332	1.26918	-0.455673	0.648625	NA
AC006262.4	1.99753	-0.296551	1.13628	-0.260983	0.794106	NA
AC006262.5	2.72301	0.0982707	1.05458	0.0931849	0.925757	NA
AC006262.6	5.3394	-0.102923	1.02296	-0.100613	0.919858	NA
AC006272.2	1.66048	1.01094	1.14114	0.885904	0.375669	NA
AC006273.4	1.26588	-0.396819	1.19255	-0.332748	0.739325	NA
AC006273.5	1.14353	-0.564795	1.1564	-0.488407	0.625262	NA
AC006277.2	0.800586	-0.375028	1.24887	-0.300294	0.763953	NA
AC006277.3	2.8686	-0.136861	1.04348	-0.131158	0.89565	NA
AC006296.1	1.56058	0.561781	1.3259	0.423698	0.671786	NA
AC006296.2	1.03485	0.153292	1.3534	0.113264	0.909821	NA
AC006296.3	2.09761	0.262515	1.22676	0.213989	0.830555	NA
AC006324.1	1.00176	-0.514267	1.39498	-0.368655	0.712385	NA
AC006326.2	0.837708	-0.497158	1.09481	-0.454105	0.649754	NA
AC006326.3	1.97573	0.0371582	1.17046	0.0317466	0.974674	NA
AC006355.3	2.52583	0.941309	1.31684	0.714822	0.474719	NA
AC006369.2	0.598645	-0.150776	1.4242	-0.105867	0.915688	NA
AC006369.3	0.79124	-0.301463	1.28903	-0.233868	0.815088	NA
AC006372.4	7.73611	-0.268243	0.884026	-0.303433	0.76156	NA
AC006372.5	1.41565	0.1211	1.16331	0.1041	0.91709	NA
AC006372.6	0.952488	1.10318	1.36973	0.805398	0.42059	NA
AC006373.1	0.7694	0.638184	1.68433	0.378894	0.704767	NA
AC006374.2	1.48958	0.75119	1.20068	0.625635	0.531555	NA
AC006378.2	1.03096	-0.0830527	1.30166	-0.0638053	0.949125	NA
AC006380.3	1.45445	0.0602036	1.10458	0.0545037	0.956534	NA
AC006382.1	1.93868	0.618254	1.14904	0.538063	0.590534	NA
AC006385.4	2.23609	-1.01781	1.0121	-1.00564	0.31459	NA
AC006390.3	2.91881	-0.763189	1.07426	-0.710435	0.477434	NA
AC006390.4	0.817642	0.589152	1.52614	0.386041	0.699466	NA
AC006427.2	2.16043	0.104581	1.09687	0.095345	0.924041	NA
AC006445.6	0.989154	-0.408582	1.19732	-0.341247	0.732917	NA
AC006445.7	1.34374	-0.775941	1.15761	-0.670295	0.50267	NA
AC006445.8	3.74835	-1.30368	0.879251	-1.48272	0.13815	NA
AC006458.3	1.36157	-0.799155	1.28916	-0.619905	0.535321	NA
AC006460.2	1.02833	-1.51557	1.51595	-0.999752	0.31743	NA
AC006465.4	1.46658	-0.353168	1.35434	-0.260768	0.794272	NA
AC006466.5	0.889302	0.0694595	1.27718	0.0543851	0.956628	NA
AC006481.1	0.956211	-0.454216	1.33806	-0.33946	0.734264	NA
AC006482.1	1.11069	-2.86833	1.3788	-2.08031	0.0374971	NA
AC006486.10	2.79022	-0.159612	0.980141	-0.162846	0.87064	NA
AC006499.1	2.12048	-0.395628	1.14415	-0.345782	0.729507	NA
AC006499.2	1.22376	1.39877	1.33248	1.04975	0.293833	NA
AC006499.3	1.6333	-0.467872	1.27578	-0.366733	0.713818	NA
AC006499.4	0.862209	0.892865	1.27247	0.701677	0.48288	NA
AC006499.5	1.36912	0.239765	1.26474	0.189576	0.849641	NA
AC006499.6	1.94623	-1.30612	1.04066	-1.25508	0.209449	NA
AC006499.7	1.11448	-0.0663111	1.21873	-0.0544098	0.956609	NA
AC006499.8	3.48464	-0.619613	1.05864	-0.585293	0.558351	NA
AC006509.4	0.759236	0.230245	1.60127	0.143789	0.885667	NA
AC006509.7	1.5299	0.923636	0.946806	0.975528	0.329298	NA
AC006509.8	0.735308	-0.656774	1.37583	-0.477364	0.633103	NA
AC006538.1	2.82582	-0.00337761	1.0161	-0.0033241	0.997348	NA
AC006538.8	1.57487	-0.531879	1.14635	-0.463977	0.642664	NA
AC006539.2	1.26393	0.922777	1.24702	0.739986	0.459309	NA
AC006539.3	1.76118	0.667203	1.1545	0.577914	0.563322	NA
AC006547.13	3.33824	-0.151356	1.02818	-0.147208	0.882968	NA
AC006548.26	0.961759	0.245842	1.62856	0.150957	0.88001	NA
AC006548.29	1.81453	0.475562	1.22803	0.387255	0.698567	NA
AC006552.1	3.99722	0.11467	1.07875	0.106299	0.915345	NA
AC006840.1	0.941471	0.527259	1.17861	0.447357	0.654617	NA
AC006942.4	0.761761	0.543488	1.15659	0.469904	0.638423	NA
AC006946.15	2.1166	-0.0778735	1.05722	-0.0736585	0.941282	NA
AC006946.16	4.45326	0.0570185	1.12352	0.0507501	0.959525	NA
AC006946.17	1.06447	0.0497796	1.43949	0.0345815	0.972413	NA
AC006947.1	0.88012	-0.28831	1.35716	-0.212436	0.831767	NA
AC006960.5	1.13093	1.77777	1.53559	1.15771	0.246983	NA
AC006960.7	1.17575	0.740855	1.37354	0.539377	0.589627	NA
AC006978.6	3.45629	0.0214829	0.896985	0.0239501	0.980892	NA
AC006986.4	0.95427	-0.558785	1.55053	-0.360383	0.718561	NA
AC006987.1	0.833528	-0.878759	1.35025	-0.650815	0.515166	NA
AC006987.2	0.588063	-0.382552	1.25742	-0.304236	0.760948	NA
AC006987.3	2.04565	-0.653477	1.07663	-0.606967	0.543873	NA
AC006987.4	0.843232	-0.0665573	1.31464	-0.0506279	0.959622	NA
AC006987.6	0.655011	-0.436172	1.52688	-0.285662	0.775137	NA
AC006987.7	2.98637	0.595954	1.00463	0.593205	0.553044	NA
AC006988.3	3.08908	-0.0293522	0.936997	-0.0313258	0.97501	NA
AC006988.4	0.6622	0.347979	1.4375	0.242072	0.808725	NA
AC006994.1	1.53999	0.514758	1.26549	0.406766	0.68418	NA
AC006994.2	6.92598	-0.518619	1.00943	-0.513776	0.607408	NA
AC006998.1	0.736049	1.10615	1.38146	0.800715	0.423297	NA
AC006999.1	1.33633	1.95701	1.28751	1.52	0.128511	NA
AC007000.7	1.74584	-0.855657	0.874166	-0.978827	0.327666	NA
AC007001.4	2.25103	1.35784	1.08126	1.25579	0.209191	NA
AC007003.1	0.609628	-0.443773	1.36867	-0.324238	0.745758	NA
AC007014.1	0.914724	-1.6044	1.42361	-1.12699	0.259745	NA
AC007036.4	1.1252	1.83851	1.23454	1.48923	0.136428	NA
AC007036.6	1.28303	-0.499598	1.13427	-0.440457	0.659606	NA
AC007038.7	3.52884	0.190964	1.01692	0.187786	0.851045	NA
AC007040.11	6.55403	-0.0182729	1.00604	-0.0181632	0.985509	NA
AC007040.5	2.71096	0.294479	1.06703	0.27598	0.782564	NA
AC007040.7	0.705115	-0.256531	1.33511	-0.192142	0.847631	NA
AC007040.8	1.37554	0.177138	1.16188	0.152458	0.878826	NA
AC007041.2	2.43802	-0.454441	1.11508	-0.407543	0.683609	NA
AC007041.3	3.34192	0.459291	0.981234	0.468075	0.639731	NA
AC007050.11	4.44975	0.230578	1.0508	0.219431	0.826314	NA
AC007050.17	1.47314	0.548706	1.29964	0.422199	0.67288	NA
AC007050.18	1.71462	-0.767633	1.23872	-0.619697	0.535457	NA
AC007050.9	11.6066	0.0976924	0.669061	0.146014	0.88391	NA
AC007064.23	6.38218	0.187477	1.0417	0.179973	0.857174	NA
AC007064.29	1.13901	-0.10945	1.24874	-0.0876484	0.930156	NA
AC007091.1	1.18478	-0.644389	1.37901	-0.467282	0.640298	NA
AC007092.1	9.26712	0.304122	0.864811	0.351663	0.725091	NA
AC007095.2	3.28093	0.102097	0.848298	0.120355	0.904202	NA
AC007099.1	3.2459	-0.0399938	1.09466	-0.0365353	0.970856	NA
AC007106.1	1.48743	-0.242583	1.09347	-0.221848	0.824432	NA
AC007126.1	8.45323	0.197998	0.854857	0.231615	0.816837	NA
AC007128.1	1.58269	-0.285057	1.29243	-0.22056	0.825435	NA
AC007131.1	3.45812	-1.4832	1.05931	-1.40016	0.161465	NA
AC007131.2	31.6773	1.89402	0.722491	2.62151	0.00875423	NA
AC007161.5	2.5923	-0.347017	0.892264	-0.388918	0.697337	NA
AC007163.10	0.899461	-1.32816	1.36187	-0.975245	0.329439	NA
AC007163.12	1.559	-0.356199	1.30229	-0.273518	0.784455	NA
AC007163.13	5.21846	-0.193347	0.938273	-0.206067	0.836739	NA
AC007163.3	3.51906	0.0584541	0.931711	0.0627384	0.949975	NA
AC007163.6	1.01116	-1.54346	1.25376	-1.23106	0.218301	NA
AC007163.8	0.819744	-0.595991	1.16987	-0.509451	0.610436	NA
AC007163.9	1.97245	-0.0770087	1.24829	-0.0616915	0.950809	NA
AC007179.1	1.05196	-0.817172	1.3476	-0.60639	0.544256	NA
AC007182.6	2.51538	0.48878	0.962733	0.5077	0.611663	NA
AC007189.2	2.16308	0.7052	1.09132	0.646191	0.518155	NA
AC007191.4	8.55072	0.222747	0.788625	0.282449	0.777599	NA
AC007192.4	0.783824	-1.19615	1.32315	-0.904015	0.365988	NA
AC007193.6	0.637744	0.210587	1.50205	0.1402	0.888502	NA
AC007193.9	1.00703	0.474273	1.55868	0.304278	0.760916	NA
AC007204.3	1.30209	-0.0968357	1.31567	-0.0736017	0.941327	NA
AC007228.11	4.15053	-0.544239	1.10494	-0.492552	0.622329	NA
AC007228.5	0.986378	-1.16505	1.38395	-0.841831	0.399882	NA
AC007228.9	1.29896	-0.0853937	1.04364	-0.0818227	0.934788	NA
AC007237.2	1.13856	0.690919	1.45853	0.47371	0.635707	NA
AC007238.1	5.60191	0.220122	0.832221	0.2645	0.791395	NA
AC007240.1	5.50803	0.435761	0.926951	0.470102	0.638282	NA
AC007242.3	0.584545	-0.470061	1.65815	-0.283485	0.776805	NA
AC007246.3	12.4425	-0.148974	0.838079	-0.177756	0.858915	NA
AC007248.6	1.4974	-1.65799	1.25633	-1.31971	0.186932	NA
AC007248.7	1.2944	0.235897	1.23774	0.190586	0.84885	NA
AC007249.3	1.42852	0.950799	1.04347	0.911188	0.362196	NA
AC007250.3	3.13271	-0.75912	0.688546	-1.1025	0.270246	NA
AC007250.4	1.55913	-0.091321	1.16957	-0.0780811	0.937764	NA
AC007251.2	1.52053	-0.837726	1.21846	-0.687526	0.491751	NA
AC007253.1	1.1042	0.897276	1.34258	0.668322	0.503928	NA
AC007254.3	7.78016	1.11057	1.02796	1.08036	0.279981	NA
AC007255.8	2.40671	0.355329	1.26223	0.281508	0.778321	NA
AC007256.5	4.56077	-0.278949	0.907751	-0.307297	0.758617	NA
AC007272.2	1.1928	2.02787	1.24487	1.62898	0.103317	NA
AC007274.1	0.648781	-1.65154	1.37052	-1.20504	0.228187	NA
AC007274.2	0.85908	0.46138	1.17618	0.392272	0.694858	NA
AC007274.4	1.97111	-0.953227	0.995727	-0.957318	0.338407	NA
AC007274.5	0.944589	-0.365981	1.29461	-0.282696	0.77741	NA
AC007275.1	2.14818	-0.418232	1.14906	-0.363976	0.715876	NA
AC007275.3	0.986379	-0.422932	1.36812	-0.309133	0.75722	NA
AC007276.5	3.49162	-0.340794	0.998563	-0.341285	0.732889	NA
AC007276.6	1.14491	-1.24194	1.13238	-1.09675	0.27275	NA
AC007277.2	1.40958	1.03103	1.23977	0.831625	0.405621	NA
AC007277.3	5.74778	-0.14244	1.0086	-0.141226	0.887692	NA
AC007278.2	2.44156	0.747361	1.11294	0.671519	0.50189	NA
AC007278.3	4.02689	0.457227	0.986404	0.463529	0.642985	NA
AC007279.2	1.57931	0.189922	1.34982	0.140702	0.888105	NA
AC007282.6	1.19999	0.137136	1.26726	0.108215	0.913825	NA
AC007285.6	1.70254	-0.209202	1.04053	-0.201053	0.840657	NA
AC007285.7	1.38308	0.16472	1.29025	0.127666	0.898413	NA
AC007292.1	1.21518	0.376139	1.21336	0.309997	0.756563	NA
AC007292.3	2.16909	0.145095	1.06087	0.13677	0.891212	NA
AC007292.6	0.607959	0.695366	1.52729	0.455295	0.648897	NA
AC007292.7	0.704005	-0.393701	1.19723	-0.328844	0.742274	NA
AC007317.1	1.02947	-1.03554	1.32073	-0.784061	0.433004	NA
AC007319.1	2.48867	-0.875051	1.11926	-0.781814	0.434324	NA
AC007319.2	0.642274	0.559774	1.46534	0.382011	0.702454	NA
AC007326.10	8.79426	0.0931856	0.930374	0.100159	0.920218	NA
AC007326.9	0.991021	0.48142	1.41887	0.339298	0.734385	NA
AC007327.5	1.07233	1.20542	1.36715	0.881703	0.377937	NA
AC007349.4	2.528	0.654692	1.26537	0.517392	0.604883	NA
AC007349.5	2.55462	-0.501771	1.13749	-0.441123	0.659124	NA
AC007349.6	1.23486	0.0646124	1.29744	0.0497999	0.960282	NA
AC007349.7	0.885123	1.14583	1.38018	0.830202	0.406425	NA
AC007362.3	1.23316	0.0947316	1.37394	0.0689489	0.94503	NA
AC007364.1	3.49321	0.592409	1.09734	0.539859	0.589294	NA
AC007365.1	1.92231	-0.562144	1.1471	-0.490058	0.624093	NA
AC007365.3	4.38526	2.23559	0.904855	2.47066	0.0134865	NA
AC007381.2	2.57664	0.156147	1.2003	0.13009	0.896495	NA
AC007381.3	4.46166	-0.0780546	0.858162	-0.0909555	0.927528	NA
AC007386.2	6.28837	0.600432	0.908062	0.661223	0.508469	NA
AC007386.3	1.36305	-0.25794	1.25307	-0.205846	0.836911	NA
AC007386.4	2.61731	-0.179765	1.06249	-0.169193	0.865645	NA
AC007389.1	1.82604	0.602746	1.06789	0.564428	0.572463	NA
AC007389.2	0.7167	0.771876	1.39658	0.552691	0.580475	NA
AC007389.3	2.55765	-0.380636	1.08823	-0.349776	0.726507	NA
AC007389.4	1.34508	-0.689698	1.18043	-0.584279	0.559033	NA
AC007390.4	1.01304	1.41355	1.32261	1.06876	0.285179	NA
AC007391.2	0.683299	0.0770184	1.41268	0.0545192	0.956521	NA
AC007392.3	2.87046	-0.948888	0.984422	-0.963904	0.335094	NA
AC007392.4	1.1292	0.0278832	1.32206	0.0210907	0.983173	NA
AC007394.2	1.48643	0.895884	1.09303	0.819631	0.412427	NA
AC007394.3	1.54183	-0.705424	1.20754	-0.584182	0.559098	NA
AC007395.3	0.916347	-1.08074	1.36894	-0.789469	0.429838	NA
AC007395.4	0.930303	-0.775198	1.39307	-0.556467	0.577892	NA
AC007395.5	0.619099	-0.285606	1.58127	-0.180618	0.856667	NA
AC007403.1	0.969424	0.263433	1.15592	0.227899	0.819725	NA
AC007403.2	1.84645	0.477699	1.24774	0.382851	0.70183	NA
AC007403.3	2.05952	-0.235917	1.08163	-0.218113	0.827341	NA
AC007405.2	3.57673	-1.3147	0.971123	-1.35379	0.175803	NA
AC007405.4	5.74175	0.448491	0.945267	0.474459	0.635172	NA
AC007405.5	1.74704	-2.27619	1.03332	-2.2028	0.0276092	NA
AC007405.6	1.71402	-0.341487	1.06527	-0.320563	0.748542	NA
AC007405.8	1.39079	1.14449	1.22958	0.930795	0.35196	NA
AC007422.1	2.64662	-0.0401878	1.09761	-0.0366139	0.970793	NA
AC007461.2	3.99123	0.545769	1.10916	0.492058	0.622678	NA
AC007463.2	2.11037	0.178608	1.21635	0.146839	0.883259	NA
AC007464.1	3.79983	-0.242165	1.27215	-0.190359	0.849028	NA
AC007491.1	4.90114	0.441104	0.996464	0.442669	0.658005	NA
AC007551.2	0.983372	1.71241	1.34321	1.27487	0.202356	NA
AC007551.3	12.8992	0.450157	0.534296	0.842522	0.399496	NA
AC007556.2	0.901426	-0.419496	1.52012	-0.275962	0.782577	NA
AC007557.2	1.74521	1.58553	1.14404	1.3859	0.165777	NA
AC007557.3	1.13388	0.601795	1.31289	0.458373	0.646684	NA
AC007557.4	1.58504	0.559374	1.08438	0.515848	0.60596	NA
AC007563.1	6.77683	0.263048	0.938389	0.280319	0.779233	NA
AC007563.2	0.960142	-1.15088	1.31131	-0.877658	0.38013	NA
AC007563.3	1.93256	0.699936	1.13592	0.616183	0.537774	NA
AC007563.4	0.732217	-0.306274	1.6054	-0.190777	0.8487	NA
AC007563.5	1.04507	-0.168582	1.25036	-0.134827	0.892749	NA
AC007566.10	2.94814	-0.646999	0.715473	-0.904295	0.365839	NA
AC007566.11	4.18474	-0.130293	0.980937	-0.132825	0.894332	NA
AC007568.1	0.890051	1.14901	1.72983	0.664229	0.506544	NA
AC007652.1	1.10434	1.10653	1.2662	0.873899	0.382173	NA
AC007677.1	0.992284	-0.729754	1.36006	-0.536562	0.59157	NA
AC007677.2	0.786877	0.512126	1.27372	0.402071	0.687632	NA
AC007682.1	8.98819	-0.314178	0.857903	-0.366216	0.714204	NA
AC007731.1	4.20503	0.359908	1.2167	0.295807	0.767377	NA
AC007740.1	5.60522	-0.310003	0.881655	-0.351615	0.725127	NA
AC007743.1	3.62926	0.552515	1.04555	0.528445	0.597191	NA
AC007750.5	4.69639	0.0694567	1.12841	0.061553	0.950919	NA
AC007773.2	1.54106	0.0130886	0.99821	0.0131121	0.989538	NA
AC007787.2	2.51489	-0.366356	1.01146	-0.362205	0.717199	NA
AC007787.3	1.2661	0.439954	1.13591	0.387313	0.698525	NA
AC007790.3	0.687934	0.401127	1.42236	0.282015	0.777932	NA
AC007790.4	1.4072	0.0858915	1.2417	0.0691725	0.944852	NA
AC007792.1	0.94736	0.418499	1.41694	0.295355	0.767723	NA
AC007795.1	0.692989	-0.542948	1.4218	-0.381875	0.702554	NA
AC007796.1	1.77021	-1.8471	1.12435	-1.64282	0.100421	NA
AC007879.1	0.96408	0.663052	1.35452	0.48951	0.62448	NA
AC007879.2	1.74984	0.153891	1.29929	0.118443	0.905717	NA
AC007879.4	0.919735	-2.15282	1.29187	-1.66644	0.0956259	NA
AC007879.5	1.9153	-0.2285	1.0477	-0.218097	0.827354	NA
AC007879.6	0.939683	0.0506867	1.40925	0.0359672	0.971309	NA
AC007879.7	1.7435	0.49079	1.06563	0.460563	0.645112	NA
AC007880.1	4.33878	0.366938	0.858121	0.427607	0.668938	NA
AC007919.18	1.32376	0.0569973	1.53959	0.0370211	0.970468	NA
AC007919.19	1.48376	1.12339	1.18452	0.948394	0.342929	NA
AC007950.1	1.60024	-0.0308026	1.36	-0.0226489	0.98193	NA
AC007950.2	3.46711	0.45976	1.02998	0.446379	0.655324	NA
AC007966.1	1.48685	0.368897	1.18906	0.310244	0.756376	NA
AC007967.3	0.837423	0.110969	1.37792	0.0805341	0.935812	NA
AC007969.3	0.937294	0.0878066	1.30511	0.067279	0.94636	NA
AC007969.5	7.03984	0.339883	0.743679	0.457029	0.64765	NA
AC007970.1	2.8807	1.06691	1.1728	0.909712	0.362974	NA
AC008060.5	1.90289	-1.71483	1.19568	-1.43419	0.151519	NA
AC008060.7	4.41378	0.0986114	1.00878	0.0977527	0.922129	NA
AC008060.8	1.84776	-0.148364	1.17499	-0.126268	0.89952	NA
AC008062.1	1.94218	0.892858	1.20357	0.741843	0.458183	NA
AC008063.2	1.39336	1.51713	1.25186	1.2119	0.22555	NA
AC008063.3	1.57424	-0.417252	1.16527	-0.358072	0.720289	NA
AC008063.5	3.30027	0.554161	1.03978	0.532961	0.59406	NA
AC008065.1	0.982725	0.729058	1.36513	0.534059	0.593301	NA
AC008067.2	0.75674	-0.463719	1.69529	-0.273534	0.784443	NA
AC008069.1	1.25533	0.0133592	1.16386	0.0114784	0.990842	NA
AC008069.2	2.39813	-1.23169	1.05855	-1.16356	0.244601	NA
AC008070.1	1.41297	0.816762	1.15266	0.70859	0.478579	NA
AC008071.2	0.803826	0.984344	1.52258	0.646498	0.517957	NA
AC008072.1	3.04171	0.4156	0.97447	0.426488	0.669752	NA
AC008073.7	2.04061	-0.84849	1.17655	-0.72117	0.470805	NA
AC008073.9	1.46641	1.2389	1.23631	1.00209	0.316298	NA
AC008074.3	0.96396	0.1184	1.32011	0.0896891	0.928534	NA
AC008074.4	1.49057	0.806788	1.1446	0.704865	0.480894	NA
AC008074.5	0.840247	-1.38816	1.34892	-1.02908	0.303441	NA
AC008079.10	33.1784	-0.11844	0.803596	-0.147387	0.882826	NA
AC008103.4	0.51366	-0.81305	1.57691	-0.515596	0.606137	NA
AC008132.13	1.63225	-0.148696	1.11771	-0.133036	0.894165	NA
AC008154.4	0.964335	-0.69038	1.4199	-0.486219	0.626812	NA
AC008155.1	3.42772	0.210849	0.803305	0.262477	0.792954	NA
AC008155.2	0.670734	1.50849	1.63414	0.923111	0.355949	NA
AC008163.6	1.27069	0.955591	1.39332	0.685839	0.492814	NA
AC008173.1	0.553606	-0.36365	1.45203	-0.250442	0.802245	NA
AC008174.3	0.595667	-0.503123	1.54855	-0.324899	0.745257	NA
AC008176.2	1.06654	1.2857	1.31718	0.976099	0.329015	NA
AC008264.4	0.678667	-1.1342	1.56018	-0.726967	0.467246	NA
AC008265.2	3.22173	0.390276	0.838969	0.465186	0.641798	NA
AC008268.1	3.04301	-0.524112	0.980986	-0.534271	0.593154	NA
AC008268.2	1.12567	-0.68885	1.38671	-0.496752	0.619364	NA
AC008268.3	5.77224	1.86191	1.09751	1.69649	0.089793	NA
AC008269.2	1.58928	0.29054	1.11049	0.261632	0.793605	NA
AC008271.1	5.43893	-0.467981	1.03864	-0.450571	0.652299	NA
AC008277.1	2.66701	-0.567618	0.979699	-0.57938	0.562333	NA
AC008278.2	1.15055	0.661937	1.41945	0.466333	0.640978	NA
AC008278.3	1.00672	0.477652	1.26699	0.376998	0.706175	NA
AC008279.1	1.67806	0.027602	1.0265	0.0268894	0.978548	NA
AC008280.1	0.966955	1.66294	1.2736	1.3057	0.191654	NA
AC008280.2	0.974028	-0.223271	1.25312	-0.178172	0.858588	NA
AC008281.1	1.36891	-0.166632	1.23095	-0.135368	0.892321	NA
AC008427.2	1.56415	-0.359814	1.04656	-0.343806	0.730992	NA
AC008440.10	0.998642	1.69644	1.1253	1.50754	0.131671	NA
AC008500.1	2.93316	-1.82386	0.950223	-1.9194	0.0549333	NA
AC008533.1	2.44737	-0.65559	1.04682	-0.626271	0.531137	NA
AC008565.1	1.39699	-1.32334	1.0913	-1.21263	0.22527	NA
AC008592.3	1.08269	1.11097	1.23184	0.901877	0.367122	NA
AC008592.4	0.58668	-1.75201	1.42748	-1.22735	0.219692	NA
AC008592.5	1.23519	-0.223202	1.14029	-0.195741	0.844813	NA
AC008592.6	1.37652	0.913864	1.28709	0.710025	0.477689	NA
AC008592.7	0.958206	-0.526358	1.39293	-0.377879	0.70552	NA
AC008592.8	0.947875	0.92228	1.2837	0.718452	0.472479	NA
AC008691.1	17.8869	0.0612784	0.853383	0.0718064	0.942756	NA
AC008694.2	0.699834	-1.73461	1.4826	-1.16998	0.24201	NA
AC008694.3	2.46852	0.238315	0.94283	0.252765	0.800449	NA
AC008697.1	19.5792	0.263007	0.827246	0.31793	0.750538	NA
AC008703.1	4.47637	0.386664	1.13762	0.339889	0.73394	NA
AC008728.2	0.785813	0.427052	1.42793	0.29907	0.764886	NA
AC008753.1	1.39592	0.324239	1.11536	0.290704	0.771278	NA
AC008753.2	1.69801	-0.615101	1.00751	-0.610518	0.541519	NA
AC008753.3	0.918589	-0.397132	0.936138	-0.424223	0.671403	NA
AC008753.4	0.580261	0.507332	1.4448	0.351143	0.725481	NA
AC008753.6	0.816624	-1.05175	1.33487	-0.787903	0.430753	NA
AC008781.7	1.62917	-0.14025	1.09357	-0.12825	0.897951	NA
AC008834.1	1.61215	1.31634	1.14735	1.14729	0.251263	NA
AC008850.3	0.729004	-0.99749	1.37364	-0.726163	0.467739	NA
AC008872.1	2.80552	0.360467	0.794798	0.453532	0.650165	NA
AC008888.7	5.96625	-1.29303	0.879037	-1.47097	0.1413	NA
AC008937.2	1.01213	2.48161	1.54884	1.60224	0.109102	NA
AC008937.3	1.76196	-0.896994	1.07883	-0.831451	0.405719	NA
AC008940.1	1.57026	0.345332	1.28235	0.269295	0.787703	NA
AC008985.1	4.12716	0.0241296	1.01943	0.0236698	0.981116	NA
AC008991.1	0.975801	0.163174	1.30198	0.125327	0.900265	NA
AC008992.1	0.863632	0.215385	1.33734	0.161055	0.87205	NA
AC009005.2	0.753364	0.369493	1.17717	0.313882	0.753611	NA
AC009014.3	4.05643	-1.11658	0.93184	-1.19825	0.230821	NA
AC009095.4	2.3654	0.588925	1.13151	0.520475	0.602732	NA
AC009110.1	0.879819	0.149785	1.23419	0.121363	0.903404	NA
AC009120.10	1.00528	1.22383	1.2905	0.948331	0.342961	NA
AC009120.11	2.58301	0.232726	1.16733	0.199366	0.841977	NA
AC009120.3	1.53478	0.792292	1.12696	0.703037	0.482033	NA
AC009120.4	12.6237	0.231821	0.971381	0.238651	0.811377	NA
AC009120.5	1.51954	0.454605	1.30723	0.347762	0.728019	NA
AC009120.6	3.72105	0.0378734	1.01438	0.0373366	0.970217	NA
AC009120.8	1.25475	-0.00574224	1.1483	-0.00500063	0.99601	NA
AC009120.9	2.17082	1.19512	1.24923	0.956682	0.338728	NA
AC009133.12	3.4088	-0.0112931	0.938169	-0.0120374	0.990396	NA
AC009133.17	2.26839	-0.834763	1.15752	-0.721165	0.470808	NA
AC009133.21	1.11847	1.42859	1.42768	1.00064	0.317002	NA
AC009134.1	1.12616	-0.681824	1.23174	-0.553547	0.579889	NA
AC009158.1	3.1031	-0.573954	1.18456	-0.484529	0.628011	NA
AC009161.1	0.664881	1.24328	1.44991	0.857489	0.391175	NA
AC009166.3	1.07254	-0.004537	1.38982	-0.00326445	0.997395	NA
AC009166.5	0.844478	0.623753	1.2593	0.495319	0.620375	NA
AC009166.7	4.51725	-0.981355	1.00598	-0.975523	0.329301	NA
AC009196.1	1.08302	-1.16446	1.37768	-0.845231	0.397982	NA
AC009196.2	1.06465	0.349644	1.05406	0.331711	0.740107	NA
AC009223.1	2.45666	0.937274	1.1876	0.789214	0.429987	NA
AC009227.2	3.39875	0.453838	0.906473	0.500664	0.616608	NA
AC009227.3	1.29251	0.97519	1.42468	0.684498	0.493661	NA
AC009229.4	1.32203	-0.334083	1.20885	-0.276365	0.782268	NA
AC009229.5	1.30861	-0.0192953	1.30085	-0.0148328	0.988166	NA
AC009232.2	7.39734	0.0441985	1.03352	0.0427649	0.965889	NA
AC009233.1	0.997939	-0.0361499	1.20863	-0.0299097	0.976139	NA
AC009234.1	2.0807	0.593138	0.802373	0.73923	0.459767	NA
AC009235.4	0.848197	2.18273	1.37107	1.59199	0.111387	NA
AC009236.1	2.48846	0.399117	1.09631	0.364054	0.715818	NA
AC009236.2	2.14776	-1.64077	1.06206	-1.5449	0.122371	NA
AC009237.10	0.785142	2.23408	1.67223	1.33599	0.181553	NA
AC009237.11	0.67716	-0.474613	1.6708	-0.284064	0.776361	NA
AC009237.12	1.63108	-0.758338	1.33672	-0.567315	0.5705	NA
AC009237.7	2.21264	0.311394	1.25365	0.248389	0.803833	NA
AC009237.8	7.31087	0.5431	0.947815	0.573002	0.566643	NA
AC009238.5	0.524034	0.464161	1.53852	0.301694	0.762885	NA
AC009239.1	1.79328	0.928357	1.10711	0.838537	0.401729	NA
AC009240.1	0.583536	-0.198834	1.35946	-0.146259	0.883717	NA
AC009245.3	2.08034	-0.802501	0.768254	-1.04458	0.296218	NA
AC009262.2	1.30625	-0.375559	1.31912	-0.284706	0.77587	NA
AC009263.2	3.02958	-0.611854	0.868428	-0.704554	0.481088	NA
AC009264.1	5.19271	-0.532274	0.909718	-0.585097	0.558482	NA
AC009274.6	1.48131	-2.16997	1.27451	-1.70259	0.0886441	NA
AC009276.4	1.00966	-0.3355	1.25445	-0.267448	0.789124	NA
AC009294.1	1.58174	-0.517812	1.15267	-0.44923	0.653266	NA
AC009297.1	1.47401	-0.499614	1.24086	-0.402634	0.687217	NA
AC009299.2	13.1433	-0.228122	0.909711	-0.250763	0.801998	NA
AC009299.3	3.52231	-0.219489	0.876884	-0.250305	0.802351	NA
AC009299.4	5.66799	1.01022	0.948269	1.06533	0.286726	NA
AC009302.2	0.66849	0.880343	1.72286	0.510978	0.609366	NA
AC009302.3	5.04413	-0.160692	0.792829	-0.202681	0.839384	NA
AC009302.4	0.923042	-0.057848	1.37366	-0.0421123	0.966409	NA
AC009303.1	6.64543	0.402344	0.992508	0.405381	0.685197	NA
AC009303.2	7.22233	0.29827	0.562444	0.53031	0.595897	NA
AC009305.1	0.938926	1.24168	1.4415	0.861385	0.389026	NA
AC009310.1	1.08984	0.488546	1.42857	0.341981	0.732365	NA
AC009312.1	1.0755	-0.262265	1.24883	-0.210008	0.833661	NA
AC009313.1	1.58683	0.0676754	1.11569	0.060658	0.951632	NA
AC009313.2	5.06097	-0.230299	0.992236	-0.232102	0.816459	NA
AC009336.24	2.13562	-0.21331	1.06373	-0.20053	0.841066	NA
AC009362.2	1.03222	2.03885	1.11485	1.82882	0.0674272	NA
AC009365.3	5.44008	-0.14659	1.09673	-0.133661	0.89367	NA
AC009365.4	1.06925	-0.129249	1.24833	-0.103537	0.917536	NA
AC009403.2	1.65441	0.453214	1.04315	0.434466	0.66395	NA
AC009404.2	8.84696	0.605137	0.921847	0.65644	0.511541	NA
AC009404.5	6.69925	-1.30064	0.923438	-1.40847	0.158992	NA
AC009410.1	1.07752	0.697597	1.42966	0.487946	0.625588	NA
AC009411.1	1.57494	0.274743	1.34782	0.203842	0.838477	NA
AC009411.2	1.14411	1.53764	1.19768	1.28385	0.199195	NA
AC009413.1	2.11274	-0.246036	0.856724	-0.287183	0.773973	NA
AC009413.2	0.723598	-0.0437337	1.40856	-0.0310485	0.975231	NA
AC009429.1	1.37242	0.572471	1.25598	0.455795	0.648538	NA
AC009473.1	1.56415	-1.54577	1.19727	-1.29107	0.196679	NA
AC009474.1	3.98203	-0.766417	1.12323	-0.682331	0.49503	NA
AC009474.2	0.69102	0.257003	1.21269	0.211928	0.832163	NA
AC009476.1	1.30561	-0.069414	1.36469	-0.0508642	0.959434	NA
AC009477.6	1.35245	-0.485685	1.30946	-0.370906	0.710707	NA
AC009477.8	0.890914	-2.46135	1.37951	-1.78422	0.0743879	NA
AC009480.3	0.683111	1.33814	1.3649	0.980392	0.326892	NA
AC009480.4	1.6554	0.0408159	1.04485	0.0390637	0.96884	NA
AC009484.1	1.14317	1.59249	1.34995	1.17967	0.238132	NA
AC009487.4	0.819543	-0.898896	1.31794	-0.682045	0.495211	NA
AC009487.6	5.96411	-0.370652	0.788182	-0.470262	0.638168	NA
AC009487.7	2.15017	0.0133762	0.996963	0.0134169	0.989295	NA
AC009489.1	2.33908	-2.40086	1.78781	-1.3429	0.179304	NA
AC009492.1	2.19713	2.63735	1.25682	2.09843	0.035867	NA
AC009494.1	1.10284	-0.944889	1.19771	-0.788911	0.430164	NA
AC009494.4	1.0701	-1.03405	1.39155	-0.743095	0.457424	NA
AC009494.5	0.670067	-0.507483	1.67774	-0.30248	0.762286	NA
AC009495.2	1.53787	-0.519855	1.19062	-0.436627	0.662382	NA
AC009495.3	1.00264	0.758234	1.27001	0.59703	0.550487	NA
AC009498.1	1.24261	-0.0287652	1.30343	-0.0220688	0.982393	NA
AC009498.2	1.17382	-0.629747	1.18974	-0.529313	0.596588	NA
AC009499.1	2.72904	0.751241	1.08055	0.69524	0.486905	NA
AC009499.2	0.734402	-2.02133	1.6981	-1.19035	0.233909	NA
AC009500.2	1.19286	0.999075	1.39836	0.71446	0.474943	NA
AC009501.4	27.891	2.81091	0.86606	3.24563	0.0011719	NA
AC009501.5	2.58286	0.56013	1.14319	0.489971	0.624155	NA
AC009502.1	1.8027	0.969278	1.07239	0.903844	0.366078	NA
AC009502.2	1.15927	1.402	1.41472	0.99101	0.321681	NA
AC009502.4	10.7838	-0.655489	0.795708	-0.823781	0.410064	NA
AC009505.2	1.44087	0.190685	1.19054	0.160167	0.87275	NA
AC009505.4	1.32818	0.459308	1.37113	0.334984	0.737637	NA
AC009506.1	4.66104	-0.597928	0.8766	-0.682099	0.495176	NA
AC009506.2	2.02175	-1.1037	0.962699	-1.14647	0.251602	NA
AC009508.1	0.729285	-0.00577643	1.44444	-0.00399908	0.996809	NA
AC009517.2	0.976621	0.287341	1.35492	0.212073	0.83205	NA
AC009518.2	1.72818	-0.0770666	1.17409	-0.0656394	0.947665	NA
AC009518.4	4.34135	0.275663	1.09712	0.25126	0.801613	NA
AC009518.8	2.19108	-0.503063	1.08891	-0.461985	0.644092	NA
AC009530.1	1.56475	0.680766	1.16122	0.586252	0.557706	NA
AC009531.2	1.37097	0.215266	0.996066	0.216116	0.828897	NA
AC009541.1	3.49126	-0.57811	1.08254	-0.53403	0.59332	NA
AC009542.2	3.49682	-0.00243792	1.02485	-0.00237881	0.998102	NA
AC009784.3	3.73952	0.309836	1.12506	0.275396	0.783012	NA
AC009784.4	0.669354	-1.74321	1.75185	-0.995067	0.319704	NA
AC009878.2	2.01431	0.556657	1.19773	0.464762	0.642102	NA
AC009945.3	0.734456	1.12149	1.45363	0.771509	0.440405	NA
AC009948.3	11.2142	0.120816	0.763959	0.158144	0.874343	NA
AC009948.5	7.60793	0.093765	0.984319	0.0952588	0.924109	NA
AC009948.7	1.65355	0.105224	1.06763	0.0985592	0.921488	NA
AC009950.2	2.41934	0.293144	1.10552	0.265163	0.790884	NA
AC009952.1	1.11042	0.291915	1.18957	0.245395	0.806151	NA
AC009952.3	1.07726	-0.107502	1.45226	-0.0740241	0.940991	NA
AC009955.8	1.19211	-1.1336	1.25653	-0.902164	0.36697	NA
AC009960.1	0.872427	-1.88154	1.16502	-1.61503	0.106305	NA
AC009960.2	5.09045	-0.600378	1.08194	-0.554909	0.578957	NA
AC009960.3	2.31518	-1.58664	0.984638	-1.61139	0.107094	NA
AC009960.4	2.43287	-0.028181	1.04571	-0.0269491	0.9785	NA
AC009960.5	1.24766	0.259105	1.25756	0.206037	0.836762	NA
AC009960.7	0.868116	-0.808953	1.42526	-0.567581	0.570319	NA
AC009960.8	1.41278	-0.212164	1.13931	-0.186221	0.852271	NA
AC009961.2	1.27222	0.269266	1.24528	0.216229	0.828809	NA
AC009961.3	3.39466	-0.133163	1.06595	-0.124924	0.900584	NA
AC009961.5	1.09509	0.500074	1.40452	0.356047	0.721805	NA
AC009962.2	2.4904	0.971329	1.21399	0.800112	0.423646	NA
AC009963.6	0.594009	-0.228154	1.44239	-0.158177	0.874317	NA
AC009965.1	2.01046	-0.091665	1.11806	-0.0819861	0.934658	NA
AC009965.2	1.29018	-0.921022	1.04803	-0.878811	0.379504	NA
AC009967.3	1.21874	-0.767007	1.36961	-0.56002	0.575466	NA
AC009967.6	3.13958	-0.988477	1.02394	-0.965369	0.33436	NA
AC009969.1	0.714108	1.46014	1.23655	1.18081	0.237677	NA
AC009969.2	1.48241	-0.0452056	1.05017	-0.0430459	0.965665	NA
AC009970.1	0.768952	-1.57391	1.2731	-1.23628	0.216354	NA
AC009973.2	1.12697	1.27786	1.48783	0.858876	0.390409	NA
AC009974.11	1.03228	-0.846132	1.27034	-0.666068	0.505367	NA
AC009976.4	1.49106	0.18279	1.28419	0.142339	0.886812	NA
AC010082.2	0.939697	-0.85148	1.45443	-0.585439	0.558252	NA
AC010084.1	3.71102	1.20639	0.95374	1.2649	0.205906	NA
AC010086.1	0.899628	-0.144125	1.18688	-0.121432	0.903349	NA
AC010086.6	0.706926	-0.102133	1.25723	-0.0812365	0.935254	NA
AC010091.1	13.9042	-0.279382	0.873447	-0.319862	0.749073	NA
AC010091.4	1.27359	0.0911047	1.31329	0.0693712	0.944694	NA
AC010093.2	1.34765	-0.11305	1.15607	-0.0977883	0.9221	NA
AC010096.1	3.04159	0.187662	0.982692	0.190967	0.848551	NA
AC010096.2	4.0487	-0.223697	0.98851	-0.226297	0.82097	NA
AC010105.1	0.904381	-1.33895	1.41622	-0.945439	0.344435	NA
AC010127.3	3.82217	0.423587	1.10622	0.382913	0.701784	NA
AC010127.5	2.94682	-0.899593	1.06754	-0.842676	0.39941	NA
AC010129.1	0.777402	0.933458	1.2581	0.74196	0.458111	NA
AC010132.10	2.0044	1.16775	1.21481	0.961262	0.336421	NA
AC010132.11	3.10384	0.733052	1.07344	0.682902	0.494669	NA
AC010132.9	2.47209	-0.209289	0.932643	-0.224404	0.822443	NA
AC010133.1	1.49443	-0.942547	1.13192	-0.8327	0.405014	NA
AC010136.2	2.42814	0.866683	1.07288	0.807812	0.419199	NA
AC010138.3	2.34663	0.558576	0.941606	0.593216	0.553036	NA
AC010141.1	0.693722	0.180663	1.2394	0.145766	0.884106	NA
AC010141.2	1.15433	-0.464823	1.07411	-0.432752	0.665195	NA
AC010145.3	2.06181	1.03514	1.26966	0.815293	0.414905	NA
AC010145.4	1.13277	-0.593667	1.31343	-0.451998	0.651271	NA
AC010146.1	0.829528	-0.76563	1.40065	-0.546624	0.584637	NA
AC010148.1	4.74017	0.473351	1.05387	0.449156	0.653319	NA
AC010149.3	2.23272	-0.305485	0.957709	-0.318975	0.749746	NA
AC010149.4	1.68885	-1.4636	1.25158	-1.1694	0.242242	NA
AC010150.1	1.01567	-0.403695	1.27589	-0.316404	0.751696	NA
AC010226.4	0.827062	-1.64638	1.34004	-1.2286	0.21922	NA
AC010240.1	0.567195	-0.895709	1.52834	-0.586068	0.55783	NA
AC010240.2	2.86248	-0.423156	0.957837	-0.441783	0.658646	NA
AC010240.3	2.02064	-1.00035	1.0809	-0.925472	0.354721	NA
AC010423.1	5.85263	-1.26438	1.00942	-1.25257	0.210361	NA
AC010468.1	1.46626	0.182196	0.957778	0.190227	0.849131	NA
AC010468.2	1.1717	0.39383	1.36139	0.289285	0.772363	NA
AC010468.3	1.27568	1.36872	1.29731	1.05504	0.291407	NA
AC010524.2	5.74694	0.0714545	0.999718	0.0714746	0.94302	NA
AC010524.4	1.12492	1.5373	1.35022	1.13855	0.254889	NA
AC010525.4	0.994447	0.314341	1.23316	0.254906	0.798795	NA
AC010641.1	2.3406	-0.828126	0.935706	-0.885028	0.376142	NA
AC010642.1	2.64072	-0.934454	1.11704	-0.836548	0.402847	NA
AC010642.2	2.05216	-1.1959	1.05956	-1.12868	0.259033	NA
AC010677.5	1.19988	-0.710981	1.21319	-0.586045	0.557845	NA
AC010723.1	0.712629	-0.914004	1.60695	-0.568783	0.569503	NA
AC010729.1	1.50084	-0.798002	0.924312	-0.863347	0.387947	NA
AC010729.2	3.23451	-0.2144	0.989966	-0.216573	0.828541	NA
AC010729.3	1.2233	-0.249768	1.26347	-0.197685	0.843292	NA
AC010731.2	0.661436	-0.448732	1.56323	-0.287054	0.774071	NA
AC010731.3	1.32991	0.21366	1.13121	0.188877	0.85019	NA
AC010731.6	1.12963	-0.403581	1.3023	-0.309898	0.756638	NA
AC010733.4	3.78736	0.273054	1.03027	0.265031	0.790986	NA
AC010733.5	1.01522	2.03457	1.29645	1.56933	0.11657	NA
AC010733.7	1.35644	1.06875	1.20247	0.888798	0.374112	NA
AC010733.8	2.92954	0.767964	1.13079	0.679137	0.497051	NA
AC010740.1	1.2549	0.913141	1.09346	0.835091	0.403666	NA
AC010744.1	0.72566	1.70122	1.76479	0.963978	0.335057	NA
AC010745.1	1.47708	0.180328	1.13809	0.158448	0.874104	NA
AC010745.2	6.59796	0.10146	0.974918	0.10407	0.917113	NA
AC010745.3	0.634415	1.25567	1.45813	0.861147	0.389157	NA
AC010745.4	1.19088	-0.473445	1.18213	-0.4005	0.688788	NA
AC010746.2	2.3493	-0.850361	1.07412	-0.791682	0.428546	NA
AC010746.3	1.23771	-0.382466	1.13679	-0.336445	0.736536	NA
AC010746.4	2.89784	0.815704	0.923244	0.88352	0.376956	NA
AC010747.2	1.21406	-0.0153703	1.12152	-0.013705	0.989065	NA
AC010761.13	0.958712	1.05901	1.49305	0.709293	0.478143	NA
AC010761.9	0.826108	1.02021	1.43955	0.708702	0.478509	NA
AC010872.1	0.675556	-1.56719	1.49672	-1.04708	0.295062	NA
AC010877.1	1.25721	-0.0172156	1.00121	-0.0171948	0.986281	NA
AC010878.3	1.67678	-0.676239	1.09376	-0.618271	0.536397	NA
AC010879.1	0.614812	0.411576	1.4655	0.280843	0.778831	NA
AC010880.1	0.858719	0.610046	1.44279	0.422825	0.672423	NA
AC010884.1	1.68322	0.758017	1.27812	0.593074	0.553131	NA
AC010886.1	0.987532	-0.308144	1.30887	-0.235427	0.813877	NA
AC010886.2	10.1543	0.354052	0.840797	0.421091	0.673688	NA
AC010890.1	1.4692	-0.673981	1.11658	-0.603614	0.5461	NA
AC010894.3	1.40022	-0.88231	1.30802	-0.674541	0.499967	NA
AC010894.5	1.22821	2.07332	1.45208	1.42783	0.15334	NA
AC010900.1	2.70748	0.346341	1.04331	0.331966	0.739915	NA
AC010900.2	2.66624	0.310224	1.15878	0.267716	0.788918	NA
AC010902.1	0.745328	-0.280738	1.40513	-0.199796	0.84164	NA
AC010907.2	0.679706	0.188874	1.51678	0.124523	0.900901	NA
AC010907.3	9.10102	1.86553	0.759992	2.45467	0.0141014	NA
AC010907.5	1.09096	-0.360009	1.20919	-0.297727	0.765911	NA
AC010907.6	2.11125	0.569723	1.27222	0.447817	0.654285	NA
AC010967.1	4.18113	1.50009	0.978757	1.53265	0.125363	NA
AC010967.2	0.788816	-0.693003	1.45824	-0.475231	0.634622	NA
AC010967.3	0.905539	-0.369875	1.36895	-0.270189	0.787015	NA
AC010969.1	4.43931	-0.559333	1.15635	-0.483706	0.628594	NA
AC010970.1	1.62053	1.56831	1.13063	1.38711	0.165407	NA
AC010970.2	1757.74	0.276463	1.15519	0.239323	0.810855	0.943936
AC010971.1	0.876525	0.69643	1.20117	0.579792	0.562055	NA
AC010974.3	0.756565	-0.431521	1.43062	-0.301633	0.762932	NA
AC010975.1	1.64318	-1.27137	1.29169	-0.984271	0.324983	NA
AC010975.2	1.1621	1.30255	1.23182	1.05742	0.290321	NA
AC010976.2	4.66277	-0.219634	0.976298	-0.224966	0.822006	NA
AC010979.2	1.10997	0.208635	1.34955	0.154595	0.877141	NA
AC010980.2	3.60608	-1.78517	1.15103	-1.55094	0.120917	NA
AC010982.2	1.19896	-0.414181	1.45913	-0.283855	0.776521	NA
AC010983.1	1.47509	-0.307481	1.18937	-0.258525	0.796002	NA
AC010984.4	0.64054	0.44902	1.4972	0.299906	0.764249	NA
AC010987.6	1.58187	0.0509908	1.12554	0.0453033	0.963866	NA
AC011139.1	0.772042	0.935428	1.19195	0.784791	0.432576	NA
AC011196.3	1.00844	0.56446	1.3594	0.415227	0.677976	NA
AC011225.1	0.685198	0.695914	1.53396	0.453671	0.650066	NA
AC011233.2	0.723896	0.815444	1.45134	0.561855	0.574215	NA
AC011236.7	0.766263	-0.618849	1.48597	-0.41646	0.677073	NA
AC011236.8	0.917178	-0.330777	1.45227	-0.227765	0.819829	NA
AC011239.1	1.70493	-0.950891	1.13956	-0.834438	0.404034	NA
AC011239.2	2.25425	0.915797	1.1649	0.786159	0.431774	NA
AC011242.5	2.69195	0.896129	1.16524	0.769049	0.441864	NA
AC011243.1	1.02019	0.119528	1.39499	0.0856839	0.931718	NA
AC011247.2	3.93693	0.410253	0.694457	0.590754	0.554686	NA
AC011284.3	2.20997	1.4314	1.18073	1.2123	0.225399	NA
AC011286.1	2.85984	-1.00427	1.13453	-0.885185	0.376057	NA
AC011288.2	6.56784	-0.018416	0.935832	-0.0196787	0.9843	NA
AC011290.4	0.692294	-1.28936	1.44649	-0.891372	0.37273	NA
AC011290.5	1.2518	0.727927	1.26045	0.577512	0.563594	NA
AC011292.2	1.00213	-0.351209	1.25336	-0.280214	0.779314	NA
AC011293.1	0.752501	-0.0744112	1.35256	-0.0550151	0.956126	NA
AC011294.2	1.08048	0.309052	1.30465	0.236884	0.812747	NA
AC011294.3	5.87576	-0.186809	1.08818	-0.171671	0.863696	NA
AC011298.2	4.18817	0.187743	0.923809	0.203227	0.838958	NA
AC011302.1	8.07399	-0.047242	1.01562	-0.0465156	0.962899	NA
AC011303.2	1.32637	0.218154	1.22138	0.178612	0.858242	NA
AC011306.1	0.909921	-0.235175	1.39411	-0.168692	0.866039	NA
AC011306.2	1.752	-0.679658	1.17926	-0.576344	0.564383	NA
AC011309.4	2.18211	-0.0987939	1.25049	-0.0790044	0.937029	NA
AC011322.1	1.74527	-0.175039	1.10338	-0.158639	0.873953	NA
AC011325.1	2.49011	-0.0743189	0.833644	-0.0891494	0.928963	NA
AC011330.8	1.35029	0.462533	1.24527	0.371433	0.710315	NA
AC011366.3	0.881596	-0.317261	1.4401	-0.220305	0.825633	NA
AC011366.4	1.60266	0.865259	1.22627	0.705601	0.480436	NA
AC011380.8	3.4408	-0.31534	0.942717	-0.334501	0.738002	NA
AC011406.2	0.539891	-0.454586	1.59374	-0.285233	0.775466	NA
AC011431.1	0.992844	0.389988	1.3248	0.294374	0.768472	NA
AC011513.4	1.40024	0.407533	1.03653	0.393169	0.694195	NA
AC011516.2	1.66655	-0.495722	1.15042	-0.430905	0.666537	NA
AC011518.1	3.47573	-0.35186	1.01758	-0.345783	0.729506	NA
AC011523.2	0.993503	-0.135701	1.30634	-0.103879	0.917265	NA
AC011524.1	1.55235	0.398695	1.09029	0.365678	0.714605	NA
AC011524.2	0.72428	-0.602049	1.37202	-0.438804	0.660803	NA
AC011524.3	0.620677	0.604062	1.51032	0.399956	0.689189	NA
AC011525.2	7.1173	-0.570605	0.915137	-0.623518	0.532944	NA
AC011526.1	3.75538	0.0772555	0.838965	0.0920842	0.926631	NA
AC011551.3	1.76223	0.0363396	1.14225	0.0318139	0.97462	NA
AC011609.3	0.946989	2.22673	1.3698	1.62558	0.104039	NA
AC011625.1	1.14762	-0.681876	1.15059	-0.592629	0.553429	NA
AC011648.1	1.01932	0.976722	1.31764	0.741268	0.458531	NA
AC011718.2	0.981118	0.511857	1.21784	0.420299	0.674267	NA
AC011737.2	1.36766	1.80064	1.20678	1.4921	0.135673	NA
AC011738.4	4.47405	-0.189073	1.17417	-0.161027	0.872072	NA
AC011740.3	0.681431	0.410523	1.6301	0.251838	0.801166	NA
AC011742.3	1.23071	0.0448062	1.25439	0.0357196	0.971506	NA
AC011742.4	3.4376	-0.196106	0.927461	-0.211444	0.832541	NA
AC011742.5	1.09645	-0.0169147	1.28472	-0.0131661	0.989495	NA
AC011747.3	1.63016	-1.65836	1.1463	-1.44671	0.147978	NA
AC011747.4	14.4975	-0.175767	0.837325	-0.209915	0.833734	NA
AC011747.6	2.18734	0.658939	1.02825	0.640835	0.52163	NA
AC011747.7	3.55951	-0.734871	0.869332	-0.845328	0.397928	NA
AC011752.1	3.16791	-0.0465113	0.968215	-0.0480383	0.961686	NA
AC011753.3	6.04182	0.762896	0.660059	1.1558	0.247763	NA
AC011753.5	1.14788	-1.6682	1.3564	-1.22987	0.218745	NA
AC011753.6	0.735142	-0.3417	1.49365	-0.228768	0.819049	NA
AC011753.7	0.948019	-0.609159	1.34555	-0.452722	0.650749	NA
AC011816.1	1.15492	-1.60839	1.07939	-1.49009	0.136201	NA
AC011816.3	0.963852	-0.492254	1.39133	-0.353802	0.723487	NA
AC011893.3	4.91155	0.913104	0.99836	0.914603	0.3604	NA
AC011897.2	1.22081	-0.465462	1.42984	-0.325534	0.744777	NA
AC011899.10	8.06927	0.133104	0.878101	0.151582	0.879517	NA
AC011899.9	9.40303	-1.22285	0.754247	-1.62129	0.104955	NA
AC011901.1	1.21322	-1.01628	1.1241	-0.904082	0.365952	NA
AC011901.2	1.43384	0.26438	1.19746	0.220783	0.825261	NA
AC011933.2	0.745408	-0.387716	1.42053	-0.272938	0.784901	NA
AC011995.1	1.26689	0.29973	1.24603	0.240547	0.809906	NA
AC011995.3	1.10134	0.940122	1.36536	0.688554	0.491104	NA
AC011996.1	10.9676	4.64518	1.27002	3.65756	0.000254632	NA
AC011997.1	0.990347	0.411182	1.26757	0.324387	0.745645	NA
AC011998.1	1.01108	-0.0354683	1.5006	-0.023636	0.981143	NA
AC011998.2	1.07767	1.26816	1.36649	0.928041	0.353386	NA
AC011998.3	3.33032	0.910155	1.10705	0.822142	0.410996	NA
AC011999.1	3.70575	-0.241333	0.956412	-0.252332	0.800785	NA
AC012065.4	0.68806	0.312929	1.49188	0.209755	0.833859	NA
AC012065.5	1.13687	0.102824	1.26526	0.0812666	0.93523	NA
AC012065.6	1.26055	0.0659219	1.21646	0.0541916	0.956783	NA
AC012066.1	1.56841	0.698325	1.06133	0.657969	0.510558	NA
AC012074.2	19.0644	0.352065	0.798961	0.440653	0.659464	NA
AC012075.1	1.31685	-0.107553	1.18432	-0.0908139	0.92764	NA
AC012075.2	2.24847	-0.185822	1.15168	-0.161349	0.871819	NA
AC012078.2	1.60702	-0.117532	1.05795	-0.111094	0.911542	NA
AC012087.1	1.00335	-0.446401	1.26994	-0.351515	0.725202	NA
AC012087.2	3.68731	-0.706702	1.0913	-0.647577	0.517259	NA
AC012123.1	5.38176	-0.934602	1.0014	-0.933295	0.350668	NA
AC012146.7	1.57984	-1.51336	0.990007	-1.52864	0.126355	NA
AC012262.1	1.4195	-0.899515	1.36182	-0.660525	0.508917	NA
AC012305.1	2.07131	0.118829	1.2839	0.0925534	0.926258	NA
AC012307.3	1.87057	0.722675	1.05417	0.685537	0.493005	NA
AC012309.5	2.44873	0.887307	1.26871	0.699379	0.484315	NA
AC012317.1	5.21715	0.000825914	0.993157	0.000831605	0.999336	NA
AC012318.3	0.695771	-0.164507	1.63229	-0.100783	0.919722	NA
AC012322.1	1.5899	-0.436715	1.22555	-0.356342	0.721584	NA
AC012354.6	5.41963	0.61273	1.02821	0.595917	0.551231	NA
AC012354.8	0.689293	0.208285	1.27057	0.163931	0.869785	NA
AC012358.4	2.36891	0.941159	1.13891	0.826367	0.408596	NA
AC012358.7	1.51801	0.0980241	1.29735	0.0755572	0.939771	NA
AC012358.8	2.50911	-1.43003	1.05783	-1.35185	0.176423	NA
AC012360.4	1.58574	1.08804	1.10722	0.982674	0.325768	NA
AC012360.6	6.5968	0.796261	0.873914	0.911144	0.36222	NA
AC012361.1	2.28534	0.759383	1.44136	0.526852	0.598296	NA
AC012362.3	1.91122	-0.619057	1.11916	-0.553143	0.580165	NA
AC012363.10	0.518154	-1.19831	1.44916	-0.826902	0.408293	NA
AC012363.11	2.80472	-0.182491	1.07096	-0.170399	0.864697	NA
AC012363.12	3.49868	0.328579	1.06308	0.309081	0.75726	NA
AC012363.13	1.87346	0.675644	1.14347	0.59087	0.554607	NA
AC012363.7	1.92395	0.644523	1.19851	0.53777	0.590736	NA
AC012363.8	1.35476	0.00358422	1.17821	0.00304208	0.997573	NA
AC012363.9	0.786266	-0.417167	1.44452	-0.288792	0.772741	NA
AC012365.1	1.83784	0.504585	1.35734	0.371744	0.710083	NA
AC012365.2	3.22854	1.33832	0.838494	1.5961	0.110466	NA
AC012365.3	1.59001	2.79667	1.51611	1.84464	0.06509	NA
AC012368.1	0.833512	-0.68983	1.3859	-0.497748	0.618662	NA
AC012368.2	4.67134	-0.292568	0.925051	-0.316273	0.751796	NA
AC012370.2	1.22921	0.00764067	1.41927	0.00538351	0.995705	NA
AC012370.3	8.0518	0.390761	0.844843	0.462525	0.643705	NA
AC012442.6	0.706537	-0.5189	1.43227	-0.362291	0.717135	NA
AC012445.1	2.59049	-0.485835	1.10149	-0.441071	0.659161	NA
AC012451.1	0.695596	-0.808346	1.24205	-0.650817	0.515164	NA
AC012454.4	1.96893	0.337606	1.01357	0.333085	0.73907	NA
AC012456.3	3.27738	0.687708	1.10664	0.621438	0.534311	NA
AC012456.4	1.06875	-0.221244	1.22851	-0.180091	0.857081	NA
AC012457.2	1.1428	-1.40648	1.38304	-1.01695	0.309177	NA
AC012462.2	1.6734	-0.060586	1.33666	-0.0453264	0.963847	NA
AC012462.3	0.740543	0.795595	1.6268	0.489054	0.624804	NA
AC012485.2	0.993554	-0.0629197	1.06977	-0.0588162	0.953098	NA
AC012493.1	2.14994	-0.0952842	1.19559	-0.0796962	0.936479	NA
AC012494.1	2.28921	0.22276	1.02102	0.218173	0.827294	NA
AC012497.1	1.29841	-0.501114	1.11544	-0.449254	0.653249	NA
AC012497.2	0.666963	-0.469972	1.27847	-0.367607	0.713167	NA
AC012499.1	1.30116	-0.477555	1.13438	-0.420983	0.673768	NA
AC012501.1	0.785473	-1.07857	1.172	-0.920278	0.357428	NA
AC012501.2	1.60209	-0.502659	1.03482	-0.485747	0.627147	NA
AC012501.3	2.35548	0.101564	1.02361	0.0992214	0.920962	NA
AC012502.1	1.57678	-0.298444	1.13132	-0.263801	0.791933	NA
AC012506.1	1.23015	0.556566	1.14316	0.486867	0.626353	NA
AC012506.2	1.76525	-0.861461	1.10758	-0.777786	0.436695	NA
AC012506.3	0.967808	-1.36053	1.3827	-0.98397	0.32513	NA
AC012506.4	1.96753	0.51536	1.16768	0.441353	0.658957	NA
AC012507.3	3.10415	0.10539	1.05696	0.09971	0.920575	NA
AC012512.1	1.32276	-0.382151	1.32461	-0.2885	0.772964	NA
AC012513.3	1.01229	-0.353923	1.21088	-0.292286	0.770068	NA
AC012513.4	3.34911	0.26393	0.98053	0.269171	0.787798	NA
AC012513.6	1.08293	0.141959	1.31599	0.107873	0.914096	NA
AC012531.14	3.18321	0.910449	0.877949	1.03702	0.299727	NA
AC012531.16	1.23795	-0.117839	1.14462	-0.102951	0.918002	NA
AC012531.25	5.0721	-0.354913	0.935006	-0.379584	0.704254	NA
AC012531.4	1.25484	1.87607	1.38228	1.35722	0.17471	NA
AC012593.1	4.22081	-0.076369	1.02266	-0.0746768	0.940472	NA
AC012594.1	7.97048	0.361468	0.924472	0.390999	0.695798	NA
AC012613.2	9.26814	-0.00973152	0.861375	-0.0112977	0.990986	NA
AC012667.1	0.527101	0.538892	1.63321	0.32996	0.74143	NA
AC012668.1	1.2663	0.0115479	1.16855	0.00988222	0.992115	NA
AC012668.2	3.33227	0.559765	1.14907	0.487146	0.626155	NA
AC012668.3	0.618612	0.88517	1.76684	0.500991	0.616377	NA
AC012671.2	0.624625	1.18384	1.48625	0.796529	0.425725	NA
AC013264.2	1.28637	-0.480875	0.989926	-0.485769	0.627131	NA
AC013267.2	11.3981	-0.26267	0.787017	-0.333754	0.738565	NA
AC013267.4	3.42947	0.12454	0.971797	0.128155	0.898026	NA
AC013275.2	4.16236	-0.49832	1.02024	-0.488432	0.625244	NA
AC013394.2	14.7597	0.442079	0.537664	0.822223	0.41095	NA
AC013399.3	0.696774	1.08473	1.65298	0.656226	0.511678	NA
AC013400.2	8.24376	-0.244924	1.0856	-0.225612	0.821503	NA
AC013401.2	0.636543	-0.0915154	1.47595	-0.0620044	0.950559	NA
AC013401.4	0.887922	-0.535115	1.38331	-0.386836	0.698878	NA
AC013402.2	7.91268	0.0701752	0.901805	0.0778165	0.937974	NA
AC013402.4	0.863759	0.936816	1.45438	0.644135	0.519488	NA
AC013402.5	1.312	-1.3287	1.1387	-1.16686	0.243266	NA
AC013403.9	0.714311	-0.473595	1.38583	-0.341743	0.732545	NA
AC013409.1	3.24992	0.593082	1.06588	0.556425	0.57792	NA
AC013409.2	1.23868	-1.34362	1.11569	-1.2043	0.228476	NA
AC013409.3	0.994249	1.42116	1.32641	1.07143	0.283974	NA
AC013409.4	4.58863	0.285561	0.77645	0.367777	0.713039	NA
AC013410.1	3.03636	0.765078	0.993992	0.769702	0.441477	NA
AC013429.4	1.30901	1.11294	1.39406	0.798348	0.424669	NA
AC013429.5	2.08158	-0.392286	1.01533	-0.386362	0.699229	NA
AC013436.6	1.68296	2.51889	1.19599	2.10611	0.0351944	NA
AC013437.2	2.87233	-0.294158	1.01012	-0.29121	0.77089	NA
AC013437.3	3.41011	-0.115435	0.877256	-0.131586	0.895311	NA
AC013437.5	3.80027	-0.603795	0.830456	-0.727064	0.467187	NA
AC013437.6	1.4535	-0.712819	1.43311	-0.497393	0.618912	NA
AC013437.7	5.04812	-0.641143	1.194	-0.536971	0.591288	NA
AC013437.8	1.54497	-0.410136	1.09526	-0.374464	0.708059	NA
AC013437.9	1.02847	-0.529174	1.37113	-0.385941	0.69954	NA
AC013439.4	3.36462	-0.385577	1.08181	-0.356417	0.721528	NA
AC013442.1	0.724072	1.01107	1.34956	0.749185	0.453746	NA
AC013444.1	3.45605	-0.749121	1.06159	-0.705658	0.480401	NA
AC013448.1	1.6062	0.18489	1.16787	0.158314	0.87421	NA
AC013448.2	2.82747	-0.831699	0.88562	-0.939115	0.347672	NA
AC013460.1	6.46641	-0.972048	0.969956	-1.00216	0.316267	NA
AC013463.2	10.5456	0.107987	0.920997	0.11725	0.906662	NA
AC013467.1	2.48797	0.662229	1.10385	0.599928	0.548554	NA
AC013470.6	3.51682	0.691986	1.11902	0.618388	0.536319	NA
AC013470.7	2.26512	0.517957	1.05147	0.492605	0.622292	NA
AC013470.8	1.84069	0.166255	1.12434	0.14787	0.882446	NA
AC013472.3	4.97675	0.711238	0.986746	0.720791	0.471038	NA
AC013472.4	0.827134	-0.403476	1.59885	-0.252354	0.800767	NA
AC013472.6	1.26796	-1.44564	1.06918	-1.3521	0.176344	NA
AC013474.4	2.80744	0.790131	1.07914	0.732182	0.464057	NA
AC013476.2	0.941	0.329567	1.24505	0.264702	0.791239	NA
AC013480.2	1.35127	-0.0114206	1.28184	-0.00890954	0.992891	NA
AC013717.3	0.938303	-0.436866	1.2797	-0.341381	0.732817	NA
AC013727.1	2.27126	-0.0987688	1.0858	-0.090964	0.927521	NA
AC013727.2	1.02591	-1.02313	1.30087	-0.786497	0.431576	NA
AC013733.3	2.4381	-0.114714	0.934734	-0.122723	0.902326	NA
AC013733.4	1.79671	0.368205	1.3481	0.273129	0.784754	NA
AC013733.5	1.26514	-0.440919	1.12901	-0.390537	0.69614	NA
AC015691.7	2.08763	1.15093	1.23145	0.934613	0.349988	NA
AC015726.1	0.898974	1.11818	1.46925	0.761054	0.446625	NA
AC015922.5	1.45828	0.793267	1.28716	0.616291	0.537702	NA
AC015922.6	0.903521	-0.191654	1.33493	-0.143568	0.885841	NA
AC015923.1	1.6016	-0.247123	1.22263	-0.202123	0.83982	NA
AC015933.2	0.737194	-0.890484	1.28068	-0.695321	0.486854	NA
AC015969.3	3.97133	0.782413	0.737035	1.06157	0.288432	NA
AC015971.2	3.92948	-1.74995	1.02698	-1.70398	0.088384	NA
AC015977.5	0.789452	-0.0124729	1.27167	-0.00980829	0.992174	NA
AC015977.6	1.3584	0.0711928	1.33567	0.0533012	0.957492	NA
AC015987.1	0.900131	-0.652301	1.4223	-0.458626	0.646503	NA
AC016405.1	1.61103	0.0812565	1.1494	0.0706949	0.943641	NA
AC016561.1	2.31855	-0.651798	1.11415	-0.585016	0.558537	NA
AC016582.2	4.7833	0.371624	0.990134	0.375327	0.707417	NA
AC016629.8	4.48634	0.590295	1.02697	0.574791	0.565433	NA
AC016644.1	1.08992	0.0883503	1.33966	0.06595	0.947418	NA
AC016683.5	2.61145	0.39429	1.02443	0.384886	0.700322	NA
AC016689.1	4.28453	1.03633	0.877025	1.18165	0.237346	NA
AC016691.2	2.14385	-0.483434	1.23577	-0.391201	0.695648	NA
AC016696.1	1.90929	-0.986975	1.15098	-0.857507	0.391165	NA
AC016697.1	1.58138	-0.324028	1.23741	-0.261861	0.793429	NA
AC016697.2	0.986742	-0.765236	1.25577	-0.609377	0.542275	NA
AC016697.3	0.809545	-0.628238	1.29162	-0.486396	0.626686	NA
AC016697.6	2.37677	0.694996	1.18892	0.584561	0.558843	NA
AC016700.2	0.730188	0.0292557	1.3311	0.0219786	0.982465	NA
AC016700.5	1.50658	0.5654	1.01495	0.557069	0.57748	NA
AC016708.1	1.3892	-0.640084	1.01977	-0.627672	0.530219	NA
AC016708.2	1.18638	0.619918	1.36996	0.452509	0.650902	NA
AC016710.1	1.6252	0.108891	1.13549	0.0958985	0.923601	NA
AC016712.1	2.33582	0.38988	1.06638	0.36561	0.714656	NA
AC016712.2	0.935143	-0.213025	1.30586	-0.16313	0.870416	NA
AC016716.1	0.736031	0.498377	1.31082	0.380201	0.703796	NA
AC016716.2	1.88126	0.27609	1.04732	0.263616	0.792075	NA
AC016722.1	3.76896	-0.159187	1.18937	-0.133842	0.893528	NA
AC016722.2	5.76371	-0.524113	0.907921	-0.577267	0.563759	NA
AC016722.3	1.33063	1.15908	1.12098	1.03399	0.301141	NA
AC016722.4	5.65914	0.12129	0.869413	0.139508	0.889049	NA
AC016723.4	1.49119	-0.529448	1.06747	-0.495984	0.619906	NA
AC016724.5	0.918597	0.78176	1.61392	0.484384	0.628113	NA
AC016724.6	0.664717	1.4478	1.48205	0.976892	0.328623	NA
AC016725.4	2.10655	0.473009	1.05853	0.446855	0.65498	NA
AC016730.1	1.52004	0.850745	1.36894	0.621463	0.534295	NA
AC016732.2	1.11853	0.52449	1.31553	0.39869	0.690122	NA
AC016734.2	1.16065	-0.405032	1.18986	-0.340403	0.733553	NA
AC016734.3	3.31898	-0.14132	1.01388	-0.139386	0.889145	NA
AC016735.1	2.03203	0.387405	1.11056	0.348838	0.727211	NA
AC016735.2	4.06858	0.0547198	0.980773	0.0557925	0.955507	NA
AC016735.3	1.25852	1.40363	1.13028	1.24184	0.214295	NA
AC016736.2	6.25337	0.658447	0.95409	0.690131	0.490112	NA
AC016737.1	1.51854	0.993472	1.3159	0.754976	0.450263	NA
AC016738.3	1.63187	-1.21086	1.06183	-1.14035	0.254141	NA
AC016738.4	4.00147	0.522472	1.03266	0.505949	0.612892	NA
AC016739.1	2.89615	0.0295128	0.860781	0.0342861	0.972649	NA
AC016739.2	7.25793	0.207454	0.769731	0.269515	0.787534	NA
AC016747.2	13.9105	-0.0146523	0.519164	-0.0282228	0.977484	NA
AC016747.3	5.10387	-0.448367	0.862915	-0.519595	0.603346	NA
AC016749.1	0.973803	0.283393	1.2552	0.225775	0.821376	NA
AC016749.2	1.235	1.21676	1.32617	0.917497	0.358882	NA
AC016751.2	0.883165	1.6183	1.43019	1.13153	0.257832	NA
AC016753.7	1.57177	0.339293	1.18829	0.28553	0.775238	NA
AC016757.3	4.09478	-0.205814	0.94028	-0.218886	0.826739	NA
AC016768.1	3.79494	0.343279	1.09576	0.313278	0.754069	NA
AC016772.4	2.13725	0.102077	1.17603	0.0867983	0.930832	NA
AC016831.6	3.75421	-0.149124	1.22655	-0.12158	0.903232	NA
AC016831.7	7.54092	0.141024	0.729847	0.193224	0.846783	NA
AC016903.1	1.10209	-0.959264	1.26741	-0.756868	0.449129	NA
AC016903.2	0.921588	0.528254	1.3858	0.38119	0.703062	NA
AC016906.1	0.803865	2.16125	1.55381	1.39093	0.164245	NA
AC016907.3	6.1201	0.827971	0.972203	0.851644	0.394412	NA
AC016908.1	2.4586	-0.677635	1.15453	-0.586934	0.557248	NA
AC016908.2	2.21442	-0.439763	1.16347	-0.377974	0.70545	NA
AC016909.1	3.55387	0.264684	1.02707	0.257709	0.796632	NA
AC016910.1	2.1716	-1.64131	0.954685	-1.71922	0.0855748	NA
AC016912.3	0.989718	-0.140621	1.30807	-0.107503	0.91439	NA
AC016994.1	0.846962	-0.246534	1.2386	-0.199043	0.842229	NA
AC016994.2	1.42758	0.929259	1.31002	0.709349	0.478108	NA
AC016995.2	2.74905	-0.559267	1.00573	-0.55608	0.578156	NA
AC016995.3	2.65935	0.25605	1.07858	0.237396	0.81235	NA
AC016999.2	0.895428	-0.49389	1.22207	-0.404141	0.686109	NA
AC017006.2	1.00025	-1.88818	1.32006	-1.43037	0.15261	NA
AC017006.3	0.754559	-0.296347	1.33433	-0.222094	0.82424	NA
AC017035.1	4.05274	0.305533	1.00439	0.304197	0.760978	NA
AC017035.2	2.94254	-0.48811	1.19541	-0.408321	0.683038	NA
AC017040.1	1.15245	-0.498949	1.32823	-0.375648	0.707179	NA
AC017048.1	0.78472	0.719437	1.26742	0.567637	0.570281	NA
AC017048.2	1.66204	-0.458398	1.23763	-0.370384	0.711096	NA
AC017048.3	2.51523	0.342634	1.01475	0.337653	0.735625	NA
AC017048.4	0.844479	-0.05304	1.24298	-0.0426715	0.965963	NA
AC017050.2	0.931028	1.56607	1.66774	0.939038	0.347711	NA
AC017053.1	1.52794	0.696705	1.34575	0.517708	0.604662	NA
AC017060.1	3.90248	-0.30882	1.1751	-0.262802	0.792703	NA
AC017070.1	3.34483	1.09816	1.19359	0.920052	0.357546	NA
AC017071.1	0.989051	0.0320124	1.26784	0.0252495	0.979856	NA
AC017074.1	1.2747	0.891889	1.33929	0.665942	0.505448	NA
AC017074.2	1.47658	-0.319104	1.09242	-0.292107	0.770205	NA
AC017076.4	3.91611	0.488812	0.972428	0.502671	0.615195	NA
AC017076.5	2.62322	0.0273137	1.00805	0.0270957	0.978383	NA
AC017078.1	1.4227	-0.159199	1.2478	-0.127584	0.898478	NA
AC017079.3	1.35752	1.66019	1.00119	1.65821	0.0972755	NA
AC017079.4	0.96393	0.628109	1.34224	0.467956	0.639816	NA
AC017083.2	1.01362	-0.512447	1.32406	-0.387028	0.698736	NA
AC017084.6	1.11089	-1.78677	1.2558	-1.42281	0.154791	NA
AC017099.3	2.83417	-0.148834	1.00877	-0.147541	0.882705	NA
AC017101.10	0.712912	-0.224985	1.35832	-0.165635	0.868444	NA
AC017104.2	1.19232	0.718991	1.2212	0.58876	0.556022	NA
AC017104.3	1.26792	-0.525682	1.09828	-0.478642	0.632193	NA
AC017104.4	0.706043	-0.16475	1.26935	-0.129791	0.896732	NA
AC017104.6	3.06417	-0.165615	0.880583	-0.188074	0.850818	NA
AC017116.8	1.57405	0.581353	1.13677	0.511406	0.609066	NA
AC018359.1	3.85852	0.380275	1.05625	0.360023	0.71883	NA
AC018359.3	1.16594	-1.38105	1.38471	-0.997357	0.318591	NA
AC018442.1	4.41288	-0.253343	0.974841	-0.259881	0.794955	NA
AC018462.2	3.35688	-0.103957	0.962737	-0.10798	0.914011	NA
AC018462.3	0.770193	0.0444501	1.21671	0.0365329	0.970857	NA
AC018463.4	1.59067	0.868504	1.21885	0.712562	0.476117	NA
AC018463.5	0.774876	0.417944	1.30647	0.319904	0.749041	NA
AC018464.3	1.48938	-0.875393	1.1997	-0.729678	0.465587	NA
AC018470.3	1.80627	-0.176704	1.10013	-0.160621	0.872392	NA
AC018470.4	8.86022	0.0345653	0.849926	0.0406686	0.96756	NA
AC018495.2	5.20279	-0.487422	1.06903	-0.455948	0.648427	NA
AC018495.3	0.858417	0.101926	1.22101	0.0834766	0.933473	NA
AC018502.1	2.1217	1.94714	1.25827	1.54748	0.121748	NA
AC018633.4	17.6003	0.233587	0.544519	0.428977	0.66794	NA
AC018634.9	0.75328	-0.485702	1.34831	-0.360231	0.718674	NA
AC018641.6	1.73195	-0.363506	1.05396	-0.344894	0.730174	NA
AC018641.7	3.75457	0.102843	0.80893	0.127135	0.898833	NA
AC018642.1	3.48461	0.65132	0.967332	0.673315	0.500747	NA
AC018643.4	1.27059	0.107936	1.21263	0.0890095	0.929074	NA
AC018647.3	5.29183	-0.301355	0.979188	-0.30776	0.758265	NA
AC018648.5	5.79047	1.0284	0.797921	1.28885	0.197449	NA
AC018648.6	0.77436	-0.425797	1.39452	-0.305335	0.760111	NA
AC018682.7	2.11902	0.561222	1.18246	0.474623	0.635056	NA
AC018685.1	1.26148	0.615946	1.1708	0.526088	0.598827	NA
AC018685.2	0.691632	0.961167	1.33143	0.721904	0.470353	NA
AC018691.1	6.74966	0.311002	0.789894	0.393726	0.693783	NA
AC018693.4	2.30239	-0.452983	1.16011	-0.390467	0.696191	NA
AC018693.5	0.857236	-0.648311	1.34793	-0.480968	0.630539	NA
AC018693.6	0.940262	0.809931	1.36059	0.595281	0.551656	NA
AC018693.7	2.49028	0.380569	1.03544	0.367542	0.713215	NA
AC018705.5	3.38537	0.556662	1.09451	0.508596	0.611035	NA
AC018712.2	1.37788	-1.2818	1.09045	-1.17548	0.239805	NA
AC018712.3	8.35473	0.211173	1.00726	0.209652	0.83394	NA
AC018717.1	1.43512	0.800845	1.13345	0.706554	0.479844	NA
AC018717.2	3.13878	0.225622	0.887402	0.25425	0.799302	NA
AC018730.1	1.14774	0.255592	1.36262	0.187574	0.851211	NA
AC018730.3	5.77957	0.22324	1.00852	0.221353	0.824817	NA
AC018731.3	1.36485	-0.774733	1.11917	-0.692239	0.488787	NA
AC018731.4	0.711761	-1.1319	1.37362	-0.824023	0.409926	NA
AC018735.1	2.60124	0.265524	1.00169	0.265075	0.790952	NA
AC018737.3	1.89615	0.447869	1.16433	0.384659	0.70049	NA
AC018737.4	2.40011	0.257423	0.933372	0.275799	0.782703	NA
AC018737.6	0.665696	-1.33543	1.2783	-1.0447	0.296162	NA
AC018742.1	3.56293	0.0569493	1.19682	0.0475837	0.962048	NA
AC018755.16	3.66475	-0.827695	0.776049	-1.06655	0.286175	NA
AC018755.17	1.22154	-0.964174	1.40366	-0.686901	0.492145	NA
AC018755.24	7.26263	0.436831	1.00853	0.433137	0.664915	NA
AC018766.5	1.52077	0.35221	1.08927	0.323344	0.746435	NA
AC018799.1	2.37008	-0.660763	1.11697	-0.591568	0.55414	NA
AC018804.6	1.22881	1.74828	1.29848	1.34641	0.178171	NA
AC018804.7	3.17032	-0.143336	0.93669	-0.153024	0.878379	NA
AC018809.6	0.95995	0.735027	1.30381	0.563753	0.572922	NA
AC018814.1	1.14405	-0.501904	1.23659	-0.405877	0.684833	NA
AC018816.2	0.851811	0.0901598	1.45404	0.0620064	0.950558	NA
AC018816.3	2.47864	0.0425747	0.912312	0.0466668	0.962779	NA
AC018816.4	16.4443	-0.503413	0.771383	-0.652611	0.514007	NA
AC018832.1	1.10327	0.640061	1.21056	0.528733	0.596991	NA
AC018839.1	1.07872	-0.259474	1.29791	-0.199917	0.841546	NA
AC018865.5	1.12739	-0.624366	1.06287	-0.587436	0.556911	NA
AC018865.7	2.02739	0.540561	1.13355	0.476875	0.633451	NA
AC018865.8	2.65026	0.40787	1.20595	0.338214	0.735202	NA
AC018865.9	1.22301	-0.144116	1.07592	-0.133947	0.893444	NA
AC018866.1	1.3199	0.0442947	1.27429	0.0347604	0.972271	NA
AC018880.1	3.45645	-0.557441	1.09168	-0.510627	0.609612	NA
AC018890.1	11.9965	2.42437	1.99601	1.21461	0.224515	NA
AC018890.6	8.65833	0.180446	0.916163	0.196958	0.84386	NA
AC018892.3	1.03789	-1.06625	1.21468	-0.877807	0.380048	NA
AC018892.4	0.944341	1.60888	1.47425	1.09132	0.275132	NA
AC018892.9	1.20501	0.940168	1.30395	0.721015	0.4709	NA
AC019048.1	1.96964	-0.992406	1.21481	-0.816925	0.413971	NA
AC019050.1	0.807526	0.582654	1.67438	0.347982	0.727853	NA
AC019055.1	1.59656	0.486533	1.24452	0.390942	0.69584	NA
AC019060.1	0.592401	1.07287	1.72436	0.622184	0.533821	NA
AC019064.1	1.25838	-0.111868	1.22113	-0.0916097	0.927008	NA
AC019066.3	2.88423	0.518617	1.03311	0.501996	0.61567	NA
AC019068.2	0.967469	-0.159337	1.39596	-0.114141	0.909126	NA
AC019070.1	1.77696	0.750437	1.18892	0.63119	0.527917	NA
AC019084.7	0.561145	0.224993	1.39078	0.161774	0.871483	NA
AC019097.7	0.673293	0.956415	1.36614	0.700086	0.483874	NA
AC019099.1	1.65592	-0.363548	1.07862	-0.337048	0.736081	NA
AC019099.5	2.43884	-0.688545	1.07886	-0.638216	0.523333	NA
AC019102.1	2.15586	0.357061	1.21992	0.292691	0.769758	NA
AC019109.1	4.53574	0.639784	1.08335	0.590563	0.554813	NA
AC019118.2	5.20913	0.427384	1.14463	0.373382	0.708864	NA
AC019118.3	1.83712	-0.0336333	1.17499	-0.0286242	0.977164	NA
AC019118.4	0.923767	-0.137339	1.20794	-0.113697	0.909478	NA
AC019129.2	1.35124	-2.20296	1.17317	-1.87778	0.0604107	NA
AC019171.5	1.22083	-0.149535	1.2379	-0.120798	0.903851	NA
AC019178.1	2.04208	0.615946	0.862735	0.713946	0.475261	NA
AC019178.2	1.06698	0.560535	1.03566	0.541236	0.588345	NA
AC019178.3	0.921656	0.698129	1.4773	0.472572	0.636519	NA
AC019181.3	0.564356	-0.774653	1.33769	-0.5791	0.562522	NA
AC019185.2	3.13245	-0.924976	0.9655	-0.958027	0.338049	NA
AC019185.4	0.850807	0.121661	1.41067	0.0862438	0.931273	NA
AC019186.1	1.47741	-0.537059	1.33993	-0.40081	0.68856	NA
AC019188.1	105.72	2.15659	0.769342	2.80316	0.00506045	0.101844
AC019201.1	0.915452	-2.4272	1.42941	-1.69804	0.0894993	NA
AC019330.1	4.483	0.592656	1.0958	0.540845	0.588614	NA
AC019349.2	3.98414	-0.102261	1.02256	-0.100005	0.92034	NA
AC019349.4	2.1713	0.245239	1.1622	0.211012	0.832878	NA
AC020550.7	1.06009	0.549403	1.58602	0.346404	0.729039	NA
AC020571.3	7.47691	1.38585	0.633907	2.18621	0.0288004	NA
AC020581.4	0.537355	0.638679	1.67043	0.382344	0.702207	NA
AC020595.1	1.16927	0.469757	1.29989	0.361382	0.717814	NA
AC020626.1	2.58658	0.930227	1.23346	0.754159	0.450753	NA
AC020743.2	1.64664	-0.861389	1.10812	-0.777345	0.436955	NA
AC020743.3	2.88624	0.104866	1.08649	0.0965183	0.923109	NA
AC020743.4	0.645523	0.522478	1.42818	0.365835	0.714488	NA
AC020915.2	1.88524	-2.01703	1.2432	-1.62245	0.104706	NA
AC020947.2	1.93002	-0.00731533	1.05031	-0.00696494	0.994443	NA
AC020951.1	3.15895	-0.0696438	1.08728	-0.0640535	0.948928	NA
AC020956.1	2.31092	-0.936534	0.958294	-0.977293	0.328424	NA
AC020956.3	6.04897	-0.788911	0.892225	-0.884207	0.376585	NA
AC020983.5	1.12601	-0.835746	1.17254	-0.712764	0.475992	NA
AC020983.6	1.60743	-0.82827	1.08198	-0.765511	0.443967	NA
AC021016.6	0.525985	0.176435	1.61299	0.109384	0.912898	NA
AC021016.7	1.04895	-0.810674	1.0407	-0.778967	0.435999	NA
AC021016.8	1.84404	-0.333586	0.984913	-0.338696	0.734839	NA
AC021021.1	1.04867	-1.05061	1.24337	-0.844973	0.398126	NA
AC021068.1	1.17185	0.850422	1.42344	0.59744	0.550213	NA
AC021188.4	1.54756	-0.673611	1.05582	-0.637996	0.523476	NA
AC021218.2	5.66251	-0.00485096	1.01178	-0.00479451	0.996175	NA
AC021849.1	1.04147	0.296469	1.41746	0.209154	0.834328	NA
AC021851.1	1.32268	-1.23617	1.19395	-1.03536	0.3005	NA
AC021876.4	0.856116	-0.180004	1.44163	-0.124862	0.900633	NA
AC022002.4	2.42416	0.928348	1.10776	0.83804	0.402008	NA
AC022002.5	0.838283	-0.574509	1.2958	-0.443364	0.657503	NA
AC022007.4	0.606139	0.362617	1.49322	0.242842	0.808128	NA
AC022007.5	2.44432	0.965392	0.969707	0.99555	0.319469	NA
AC022153.1	3.11396	0.432202	0.885109	0.488304	0.625334	NA
AC022154.7	1.60463	1.01149	1.16926	0.865068	0.387002	NA
AC022173.2	1.18086	-0.0508339	1.31525	-0.0386496	0.96917	NA
AC022182.1	2.51032	-0.153361	0.901057	-0.170201	0.864852	NA
AC022182.2	5.5964	0.766078	0.935355	0.819024	0.412773	NA
AC022182.3	2.08714	0.00915898	0.937369	0.00977094	0.992204	NA
AC022201.4	2.11686	1.01898	1.08617	0.938137	0.348174	NA
AC022202.8	0.966174	1.82003	1.43181	1.27113	0.203681	NA
AC022210.2	1.23834	-0.706062	0.902175	-0.782622	0.433849	NA
AC022311.1	4.82745	0.42602	1.00032	0.425885	0.670192	NA
AC022431.3	0.806812	-0.384765	1.20545	-0.319188	0.749584	NA
AC022596.2	1.26931	0.773388	1.12341	0.68843	0.491182	NA
AC022596.6	5.45383	0.932066	1.00753	0.925099	0.354915	NA
AC022816.2	2.11032	0.303522	1.30155	0.233201	0.815605	NA
AC022819.2	2.7546	0.0936763	1.05692	0.0886316	0.929375	NA
AC022819.3	8.67834	0.503439	0.925728	0.54383	0.586558	NA
AC023105.3	2.21042	-0.259147	1.04233	-0.248622	0.803653	NA
AC023115.2	10.7011	-0.555565	0.817963	-0.679206	0.497008	NA
AC023115.4	1.34896	1.04452	1.341	0.778911	0.436032	NA
AC023128.1	2.06942	0.1735	1.31173	0.132267	0.894773	NA
AC023128.2	1.83447	0.290028	1.26318	0.229602	0.818401	NA
AC023137.2	1.71779	3.04661	1.58421	1.92311	0.0544664	NA
AC023271.1	1.94034	-0.539903	1.10144	-0.49018	0.624007	NA
AC023271.2	1.49795	0.14588	1.30923	0.111424	0.91128	NA
AC023271.3	1.18828	0.282454	1.44953	0.194859	0.845504	NA
AC023356.3	1.30886	1.12583	1.232	0.913821	0.360811	NA
AC023468.1	1.96715	-0.142463	1.05434	-0.135121	0.892517	NA
AC023468.2	3.46914	-1.62863	0.943864	-1.72549	0.0844395	NA
AC023469.1	1.41794	0.0501509	1.33814	0.037478	0.970104	NA
AC023469.2	1.46521	-0.968157	1.37701	-0.703088	0.482001	NA
AC023480.1	3.59687	0.216638	1.11701	0.193944	0.84622	NA
AC023481.1	1.8968	-0.657895	1.219	-0.539699	0.589405	NA
AC023590.1	3.53223	0.125464	1.07515	0.116694	0.907102	NA
AC023669.1	1.7516	-0.293692	1.30652	-0.22479	0.822143	NA
AC023669.2	1.52257	0.800422	1.05053	0.761924	0.446106	NA
AC023797.1	0.924035	1.21901	1.14147	1.06793	0.285554	NA
AC024028.1	0.639469	0.292402	1.29382	0.225999	0.821202	NA
AC024067.2	0.71986	1.43062	1.36757	1.0461	0.295513	NA
AC024082.3	0.992235	-1.99146	1.29831	-1.53389	0.125057	NA
AC024084.1	2.42613	-1.54157	0.977522	-1.57702	0.11479	NA
AC024132.1	5.18505	0.348795	1.03122	0.338236	0.735186	NA
AC024162.2	0.575679	0.680611	1.63544	0.416164	0.67729	NA
AC024168.1	1.4393	-1.05978	1.37601	-0.770188	0.441189	NA
AC024168.2	1.08269	0.528751	1.17905	0.448453	0.653826	NA
AC024560.2	1.08744	0.459609	1.25781	0.365405	0.714809	NA
AC024560.3	4.40622	0.370018	1.02306	0.361677	0.717593	NA
AC024592.9	2.44328	0.927438	1.1499	0.80654	0.419932	NA
AC024619.2	1.16189	0.40907	1.22227	0.334679	0.737867	NA
AC024704.2	0.746721	1.27796	1.24199	1.02897	0.303495	NA
AC024910.2	1.15418	0.430916	1.17738	0.365994	0.714369	NA
AC024937.2	1.32768	0.840778	1.08382	0.775751	0.437896	NA
AC024937.4	1.31354	0.984569	1.26643	0.777438	0.4369	NA
AC024937.6	0.840789	-0.637751	1.41676	-0.450147	0.652604	NA
AC025165.8	2.42348	0.557023	1.09763	0.507479	0.611819	NA
AC025171.1	2.49885	-1.78995	0.899116	-1.99079	0.046504	NA
AC025227.2	0.705103	1.44004	1.62513	0.886108	0.375559	NA
AC025335.1	5.67875	-0.363409	0.710429	-0.511534	0.608977	NA
AC025627.4	0.714282	-1.00998	1.32212	-0.763911	0.44492	NA
AC025627.7	3.25129	-0.643747	1.05379	-0.610888	0.541273	NA
AC025627.9	0.618241	0.472164	1.61397	0.292548	0.769868	NA
AC025731.1	1.23637	-0.0460801	1.2703	-0.0362748	0.971063	NA
AC025731.2	1.74705	-0.554437	1.43236	-0.38708	0.698697	NA
AC025731.3	1.10098	-0.0278669	1.14142	-0.0244142	0.980522	NA
AC025731.5	0.96299	0.550052	1.294	0.425078	0.67078	NA
AC025731.7	1.62144	0.594105	1.31962	0.450208	0.65256	NA
AC025750.5	0.753438	-0.121675	1.28397	-0.0947649	0.924502	NA
AC025750.6	1.29677	-0.328141	1.30682	-0.2511	0.801737	NA
AC025750.7	1.36293	0.737011	1.20498	0.611636	0.540779	NA
AC025811.1	0.915691	-0.104352	1.45149	-0.0718927	0.942687	NA
AC025811.2	0.785607	-1.83041	1.31868	-1.38807	0.165117	NA
AC025811.3	0.941298	2.0194	1.43146	1.41073	0.158324	NA
AC025819.1	1.23157	-0.777418	1.25028	-0.621795	0.534077	NA
AC025819.2	0.917105	-1.5636	1.30438	-1.19873	0.230634	NA
AC026166.1	7.31028	-0.410971	0.677624	-0.606488	0.544191	NA
AC026166.2	3.19945	-0.773089	1.15212	-0.671014	0.502212	NA
AC026167.1	1.19089	-0.165198	1.35459	-0.121955	0.902935	NA
AC026188.1	3.41596	-0.110453	1.01142	-0.109206	0.913039	NA
AC026191.1	1.05942	1.77591	1.50126	1.18295	0.236829	NA
AC026191.2	1.29549	-0.25929	1.206	-0.215001	0.829767	NA
AC026194.2	2.5099	-1.33722	1.1022	-1.21322	0.225046	NA
AC026202.3	1.11096	0.851218	1.15343	0.737991	0.46052	NA
AC026202.5	0.988965	0.699927	1.37536	0.508904	0.61082	NA
AC026214.2	0.918807	-1.92392	1.47915	-1.3007	0.193362	NA
AC026271.5	0.878221	-0.720251	1.18324	-0.608711	0.542716	NA
AC026803.14	0.51888	-0.163411	1.66256	-0.0982886	0.921703	NA
AC026882.1	1.10706	0.883475	1.40723	0.627812	0.530127	NA
AC026904.1	6.44439	-0.129502	0.931054	-0.139092	0.889378	NA
AC026954.6	2.386	-0.675278	1.038	-0.65056	0.51533	NA
AC027119.1	1.69367	0.818604	1.049	0.78037	0.435173	NA
AC027124.2	1.17491	-0.657566	1.22173	-0.538223	0.590423	NA
AC027125.2	3.52565	0.987812	1.07245	0.921077	0.35701	NA
AC027269.2	1.68422	-0.180053	1.16044	-0.155159	0.876696	NA
AC027317.2	1.19496	1.28482	1.17408	1.09432	0.273816	NA
AC027601.1	9.95683	-0.766321	0.751489	-1.01974	0.307853	NA
AC027601.2	3.21808	-0.318782	1.01573	-0.313845	0.753639	NA
AC027612.1	2.27831	-0.0849589	1.07119	-0.0793123	0.936784	NA
AC027612.4	2.17122	-0.746401	1.29374	-0.576933	0.563985	NA
AC027763.2	4.1938	0.338839	0.870975	0.389035	0.697251	NA
AC034110.1	5.95928	-0.272009	1.11982	-0.242905	0.808079	NA
AC034186.2	1.21829	-0.842094	1.11822	-0.753069	0.451408	NA
AC034193.5	2.03555	0.113983	1.14917	0.0991874	0.920989	NA
AC034193.7	0.888288	0.445141	1.23591	0.360172	0.718719	NA
AC034198.5	1.67177	-0.857529	1.05487	-0.812924	0.416261	NA
AC034220.3	3.36199	0.338011	1.03259	0.327342	0.743409	NA
AC034228.2	1.1169	-0.344647	1.21431	-0.283822	0.776547	NA
AC034228.3	1.8182	0.465658	1.16112	0.401041	0.68839	NA
AC034228.4	0.87669	-0.984024	1.49374	-0.658765	0.510047	NA
AC034243.1	1.56226	0.343088	1.25676	0.272994	0.784858	NA
AC037193.1	2.11269	-0.45642	1.14331	-0.399208	0.68974	NA
AC037445.1	2.04354	0.494421	1.14649	0.431249	0.666288	NA
AC040160.13	2.883	0.0232745	1.03363	0.0225173	0.982035	NA
AC040963.1	5.65255	-0.202129	1.105	-0.182923	0.854859	NA
AC046143.3	1.11844	-0.677451	1.28526	-0.527092	0.59813	NA
AC046143.5	3.7599	1.02007	0.866233	1.17759	0.238961	NA
AC046143.6	1.39923	0.269766	1.25925	0.214227	0.83037	NA
AC046143.7	9.04081	0.11535	0.591194	0.195113	0.845304	NA
AC051649.16	0.967312	0.611962	1.37837	0.443974	0.657062	NA
AC051663.1	1.42148	-1.15264	1.11382	-1.03486	0.300736	NA
AC051663.3	0.882905	0.417437	1.08152	0.385974	0.699516	NA
AC053503.11	1.32443	0.732882	1.214	0.60369	0.54605	NA
AC053503.12	4.05735	0.903295	0.958459	0.942445	0.345965	NA
AC053503.4	2.07013	-0.693191	0.967368	-0.716575	0.473637	NA
AC053545.3	6.90012	0.354168	1.07387	0.329805	0.741547	NA
AC055740.2	1.24663	-0.181325	1.46257	-0.123977	0.901334	NA
AC055764.1	0.704185	1.31321	1.42378	0.922336	0.356353	NA
AC055811.5	1.69382	-0.31278	1.11854	-0.279633	0.779759	NA
AC058791.1	8.54957	0.494809	0.818654	0.604418	0.545566	NA
AC060834.2	1.88375	-1.09302	1.11783	-0.977801	0.328173	NA
AC060834.3	1.25426	0.945971	1.34739	0.702077	0.482631	NA
AC061961.2	0.819453	0.210827	1.28678	0.163841	0.869856	NA
AC061992.2	5.94234	0.106762	1.32938	0.0803095	0.935991	NA
AC062016.1	0.654347	0.802003	1.30554	0.614306	0.539013	NA
AC062016.2	1.05447	0.355743	1.3964	0.254757	0.79891	NA
AC062016.3	1.31087	-0.308243	1.28919	-0.239099	0.811029	NA
AC062017.1	1.90259	-2.26826	1.05647	-2.14702	0.0317915	NA
AC062020.1	1.32926	-0.352116	1.25469	-0.280639	0.778987	NA
AC062020.2	1.50832	0.0186514	1.31058	0.0142314	0.988645	NA
AC062021.1	1.31766	-0.172806	1.41711	-0.121942	0.902945	NA
AC062022.1	2.54826	-0.145213	1.08109	-0.134321	0.893149	NA
AC062028.1	5.82243	0.0908349	0.978796	0.0928027	0.92606	NA
AC062029.1	8.37245	-0.02252	0.819011	-0.0274966	0.978064	NA
AC062031.1	1.54262	-0.631819	1.32023	-0.478568	0.632246	NA
AC062032.1	0.691073	0.82847	1.51858	0.545556	0.585371	NA
AC063976.1	0.813924	0.28954	1.27414	0.227243	0.820235	NA
AC063976.3	1.02501	-0.717635	1.15443	-0.621636	0.534181	NA
AC063976.4	0.763002	0.272123	1.59384	0.170735	0.864432	NA
AC063976.7	6.54175	0.476846	0.893901	0.533443	0.593727	NA
AC063979.1	0.685161	0.824439	1.54695	0.532944	0.594072	NA
AC063980.3	1.05277	1.22497	1.30772	0.936723	0.348901	NA
AC064829.1	1.00745	0.702258	1.1547	0.608171	0.543074	NA
AC064834.1	2.37352	0.0671281	1.22876	0.054631	0.956432	NA
AC064834.2	2.14902	0.817166	1.24438	0.656684	0.511384	NA
AC064834.3	15.7139	0.0768491	1.38164	0.0556217	0.955643	NA
AC064834.4	2.22794	0.454347	1.08298	0.419532	0.674827	NA
AC064836.3	0.936118	0.583557	1.45892	0.399992	0.689162	NA
AC064846.1	8.30744	-0.447004	0.965203	-0.46312	0.643279	NA
AC064847.2	1.14386	-0.495321	1.29645	-0.382061	0.702416	NA
AC064847.3	2.1823	0.16263	1.15901	0.140318	0.888409	NA
AC064850.4	2.42344	-1.48117	0.937162	-1.58049	0.113995	NA
AC064852.4	0.90673	1.01553	1.41389	0.718255	0.4726	NA
AC064852.5	1.12017	-0.476203	1.43772	-0.33122	0.740478	NA
AC064853.3	1.23263	-0.846754	1.35171	-0.626432	0.531032	NA
AC064860.2	4.81649	0.099917	0.761777	0.131163	0.895646	NA
AC064865.1	1.03545	1.89721	1.41375	1.34197	0.179604	NA
AC064865.2	1.95437	0.71202	1.13131	0.629376	0.529103	NA
AC064871.2	2.39658	0.167735	0.987077	0.169931	0.865064	NA
AC064871.3	0.649351	-0.35551	1.56939	-0.226528	0.820791	NA
AC064874.1	1.21748	-0.418111	1.23619	-0.338224	0.735194	NA
AC064874.2	2.06567	-0.779808	0.864056	-0.902497	0.366793	NA
AC064875.2	4.91007	-0.253057	1.04191	-0.242878	0.8081	NA
AC066593.1	2.52682	0.605647	0.997777	0.606996	0.543853	NA
AC066595.1	6.08119	-1.53481	0.860549	-1.78352	0.0745017	NA
AC066606.1	0.772833	-0.125673	1.4215	-0.0884085	0.929552	NA
AC066692.3	0.727567	-0.98764	1.19572	-0.825982	0.408814	NA
AC066692.4	1.29361	0.680114	1.25405	0.542334	0.587588	NA
AC066692.5	0.893238	0.34833	1.59758	0.218035	0.827402	NA
AC067721.2	3.05736	-0.571164	1.28802	-0.443445	0.657444	NA
AC067940.1	0.632663	0.00382805	1.55968	0.00245438	0.998042	NA
AC067945.2	1.08028	-0.190913	1.22774	-0.155499	0.876428	NA
AC067945.3	1.5587	0.429089	1.09531	0.39175	0.695243	NA
AC067950.1	0.85672	-0.929209	0.978617	-0.949512	0.34236	NA
AC067956.1	3.20152	-0.321188	1.04081	-0.308596	0.757629	NA
AC067959.1	2.61618	-0.803595	1.06178	-0.756835	0.449149	NA
AC067960.1	1.92722	-0.522263	1.09978	-0.474879	0.634873	NA
AC067968.3	0.949145	0.0855583	1.62425	0.0526755	0.95799	NA
AC067969.1	0.688125	1.86022	1.43554	1.29583	0.195033	NA
AC067969.2	1.75468	0.247608	1.16164	0.213154	0.831207	NA
AC068042.1	1.98634	0.168736	1.19103	0.141672	0.887339	NA
AC068044.1	3.19798	-0.0467731	1.23658	-0.0378245	0.969828	NA
AC068057.1	1.51453	-0.958954	1.19876	-0.799958	0.423735	NA
AC068057.2	8.25954	-0.219379	0.868272	-0.252661	0.80053	NA
AC068057.3	2.18691	0.786678	1.19017	0.660978	0.508626	NA
AC068129.1	1.95601	-0.457462	1.08843	-0.420296	0.674269	NA
AC068129.2	2.43153	0.0414907	1.05404	0.0393635	0.968601	NA
AC068134.4	1.24476	-0.666478	1.18916	-0.560462	0.575164	NA
AC068134.5	41.2563	0.111979	0.797864	0.140348	0.888385	0.969021
AC068134.6	1.65141	-1.57239	1.09411	-1.43714	0.150678	NA
AC068137.10	3.1131	0.548951	1.16363	0.471756	0.637101	NA
AC068137.12	2.18646	1.6436	1.22348	1.34338	0.179149	NA
AC068137.13	2.82795	1.01122	1.06292	0.951361	0.341421	NA
AC068137.2	2.74712	-0.538384	1.11549	-0.482645	0.629348	NA
AC068137.3	1.13316	-0.27107	1.32334	-0.204839	0.837698	NA
AC068137.4	2.34838	-0.182148	1.09433	-0.166447	0.867805	NA
AC068137.5	2.82382	-1.62263	0.993315	-1.63355	0.102354	NA
AC068137.6	9.05459	0.756943	0.802567	0.943153	0.345603	NA
AC068137.9	2.56005	-0.739625	1.14284	-0.647179	0.517516	NA
AC068138.1	2.16737	-0.297704	1.03363	-0.288019	0.773332	NA
AC068196.1	2.07845	-1.713	1.15555	-1.48241	0.138232	NA
AC068274.1	1.55427	2.115	1.41134	1.49857	0.133984	NA
AC068282.3	4.00215	-0.23899	1.00402	-0.238033	0.811856	NA
AC068286.1	0.784373	-1.79728	1.42444	-1.26174	0.207042	NA
AC068287.1	0.693616	-0.694584	1.33223	-0.521368	0.60211	NA
AC068302.3	2.69289	0.636248	0.784761	0.810754	0.417507	NA
AC068313.1	1.24165	-0.27178	1.2162	-0.223466	0.823173	NA
AC068483.1	1.17508	-0.346998	1.17963	-0.294157	0.768638	NA
AC068489.1	0.914544	-0.71249	1.27518	-0.558738	0.57634	NA
AC068490.1	5.45717	-0.881506	0.975765	-0.9034	0.366314	NA
AC068490.2	0.989083	0.420991	1.13039	0.372429	0.709574	NA
AC068491.1	32.5934	1.33595	0.505332	2.6437	0.00820047	NA
AC068491.3	0.57985	0.611612	1.28408	0.476303	0.633859	NA
AC068492.1	0.904973	-0.25421	1.26441	-0.20105	0.840659	NA
AC068492.3	3.12784	-0.443632	0.740812	-0.598845	0.549277	NA
AC068499.10	0.959103	-0.463889	1.09767	-0.422612	0.672578	NA
AC068535.1	2.62079	0.305598	0.865294	0.353173	0.723959	NA
AC068535.2	1.39637	0.0888229	1.24366	0.0714203	0.943063	NA
AC068535.3	1.44405	0.63331	1.25892	0.503057	0.614924	NA
AC068535.4	2.82676	-0.376849	1.07599	-0.350235	0.726162	NA
AC068535.5	1.5306	-0.00826023	1.21352	-0.00680681	0.994569	NA
AC068538.2	0.796832	-0.0540839	1.27562	-0.0423983	0.966181	NA
AC068538.4	1.62638	-2.09089	1.16159	-1.80002	0.0718572	NA
AC068542.1	2.15546	-0.298358	1.04548	-0.28538	0.775353	NA
AC068542.2	0.759517	0.451502	1.32936	0.339638	0.734129	NA
AC068580.6	4.1535	-0.842467	0.734531	-1.14694	0.251404	NA
AC068580.7	0.91293	-0.465872	1.2222	-0.381174	0.703074	NA
AC068610.3	2.83078	0.21467	1.04426	0.205571	0.837126	NA
AC068610.4	1.6085	0.0341495	1.28784	0.0265168	0.978845	NA
AC068610.5	1.01829	-0.882127	1.16962	-0.754198	0.45073	NA
AC068614.1	0.897918	-0.661107	1.46754	-0.450485	0.652361	NA
AC068657.2	1.52717	1.37801	1.11384	1.23718	0.216022	NA
AC068718.1	2.16316	-0.0754297	1.12316	-0.0671584	0.946456	NA
AC068831.10	4.55162	-0.163631	1.04374	-0.156773	0.875424	NA
AC068831.16	0.867282	-0.655541	1.37093	-0.478171	0.632529	NA
AC068831.17	1.24496	0.538814	1.26603	0.425593	0.670404	NA
AC068831.18	3.28353	-0.0501833	1.10251	-0.0455172	0.963695	NA
AC068831.6	2.85142	-0.222495	1.06676	-0.20857	0.834784	NA
AC068831.8	2.68129	0.43091	1.11165	0.38763	0.69829	NA
AC068858.1	2.54236	0.454215	0.924125	0.491508	0.623067	NA
AC069146.2	2.23383	-0.614071	1.00317	-0.612131	0.540451	NA
AC069154.4	1.90767	1.12673	1.27984	0.880367	0.378661	NA
AC069155.1	1.42418	-0.355216	1.26955	-0.279797	0.779633	NA
AC069213.1	1.16495	-0.336149	1.14532	-0.293498	0.769142	NA
AC069213.4	0.91173	0.157284	1.20035	0.131032	0.89575	NA
AC069257.4	5.07915	0.71166	0.949639	0.749401	0.453616	NA
AC069257.8	0.534746	-1.01147	1.69704	-0.596019	0.551163	NA
AC069277.1	4.11274	-0.644363	0.841774	-0.765482	0.443985	NA
AC069277.2	3.86845	0.149986	1.00633	0.149042	0.88152	NA
AC069282.4	2.03549	0.0887915	1.12224	0.07912	0.936937	NA
AC069282.6	0.850184	-1.66824	1.26301	-1.32084	0.186555	NA
AC069292.6	2.32653	-0.644141	1.00839	-0.638781	0.522966	NA
AC069303.1	1.85551	0.308195	1.11412	0.276627	0.782067	NA
AC069394.1	0.883621	0.122137	1.3872	0.0880457	0.92984	NA
AC072052.7	0.596264	-0.378788	1.44364	-0.262385	0.793025	NA
AC072061.2	1.23669	0.965952	1.1501	0.839885	0.400973	NA
AC072062.1	3.79001	0.232266	1.17819	0.197138	0.84372	NA
AC072062.3	9.1431	-0.0807599	0.809788	-0.0997298	0.920559	NA
AC073043.1	6.52238	-0.527831	1.03497	-0.509996	0.610054	NA
AC073046.25	0.844036	0.3133	1.23898	0.252869	0.800369	NA
AC073046.4	1.86686	0.416781	1.26929	0.328358	0.742641	NA
AC073052.1	1.31679	-0.245254	1.23209	-0.199055	0.842219	NA
AC073055.2	3.05791	-0.420093	1.14157	-0.367994	0.712878	NA
AC073057.5	1.46932	0.911951	1.23148	0.740534	0.458976	NA
AC073063.10	1.99682	-0.0676506	1.0219	-0.0662009	0.947218	NA
AC073065.3	4.40641	0.82103	1.05447	0.778622	0.436203	NA
AC073065.4	0.810918	0.255343	1.40785	0.18137	0.856077	NA
AC073069.2	0.76166	0.386853	1.45998	0.264971	0.791032	NA
AC073071.1	16.2117	1.81512	0.830282	2.18615	0.0288047	NA
AC073072.5	1.43209	0.690981	1.15639	0.597534	0.550151	NA
AC073072.6	4.17365	-0.971853	0.974392	-0.997394	0.318573	NA
AC073091.1	1.83727	-0.481105	1.13679	-0.423216	0.672138	NA
AC073091.2	1.23979	0.433556	1.47914	0.293113	0.769436	NA
AC073094.4	0.603429	1.40129	1.44427	0.970241	0.331927	NA
AC073109.2	5.42739	-0.0450931	0.802786	-0.0561707	0.955206	NA
AC073115.4	1.48878	-0.440027	1.30664	-0.336763	0.736296	NA
AC073115.5	0.845491	0.281739	1.29054	0.218311	0.827187	NA
AC073115.6	1.5972	0.566886	1.24055	0.456964	0.647697	NA
AC073128.10	1.89628	-0.152643	1.13315	-0.134707	0.892844	NA
AC073130.1	5.25701	0.417539	1.20793	0.345664	0.729595	NA
AC073130.3	1.19883	0.172672	1.31279	0.131531	0.895355	NA
AC073133.1	6.20307	-0.0141627	0.904215	-0.015663	0.987503	NA
AC073133.2	0.972458	0.623554	1.24158	0.502227	0.615508	NA
AC073143.1	0.849373	-0.00190426	1.32449	-0.00143773	0.998853	NA
AC073150.4	1.06456	1.06176	0.988231	1.07441	0.28264	NA
AC073150.5	2.15331	1.25262	1.08891	1.15035	0.250001	NA
AC073150.6	2.96551	0.0658972	1.06712	0.0617522	0.95076	NA
AC073188.6	1.70275	-0.518989	1.03655	-0.500688	0.61659	NA
AC073218.1	1.12963	0.0182568	1.25998	0.0144898	0.988439	NA
AC073218.2	4.01374	0.424084	0.965716	0.43914	0.66056	NA
AC073236.2	8.04566	0.52913	0.972203	0.544259	0.586263	NA
AC073254.1	19.2215	-0.99201	0.978697	-1.0136	0.310772	NA
AC073257.1	1.32655	-0.405067	1.34386	-0.301421	0.763094	NA
AC073257.2	1.17525	0.40242	1.3244	0.30385	0.761242	NA
AC073263.4	4.61604	0.744674	0.823238	0.904568	0.365694	NA
AC073283.4	6.68683	-0.588992	1.03346	-0.569925	0.568729	NA
AC073283.7	1.79548	-0.44111	1.15226	-0.382823	0.701851	NA
AC073284.4	0.706453	0.239419	1.59253	0.150339	0.880497	NA
AC073310.3	2.62942	0.585059	1.10422	0.52984	0.596223	NA
AC073310.4	1.9348	0.702006	1.04767	0.670066	0.502815	NA
AC073316.1	1.83334	1.00925	1.07962	0.93482	0.349881	NA
AC073316.2	1.12111	-1.1493	1.33782	-0.85908	0.390296	NA
AC073321.2	1.01767	0.604047	1.2475	0.484206	0.62824	NA
AC073321.3	3.42327	-0.274767	0.976524	-0.281372	0.778425	NA
AC073321.4	0.649574	1.07748	1.53701	0.701025	0.483287	NA
AC073325.1	1.23672	1.07103	1.33122	0.804547	0.421081	NA
AC073325.2	1.36265	-0.144662	1.5364	-0.0941564	0.924985	NA
AC073326.3	1.19788	-0.273203	1.37914	-0.198096	0.84297	NA
AC073331.2	1.84845	0.100759	1.09939	0.0916496	0.926976	NA
AC073333.8	0.913725	-1.14326	1.14956	-0.994523	0.319968	NA
AC073342.13	0.710426	-1.01245	1.4425	-0.701875	0.482757	NA
AC073343.13	2.37225	-1.0168	1.22428	-0.83053	0.406239	NA
AC073346.2	3.56137	1.25456	0.724796	1.73092	0.0834662	NA
AC073387.2	1.14994	0.833508	1.41999	0.586981	0.557217	NA
AC073410.1	0.835032	-0.425911	1.3615	-0.312825	0.754414	NA
AC073421.2	1.76244	0.630651	1.16451	0.541557	0.588124	NA
AC073464.10	2.79383	-0.408437	0.927403	-0.44041	0.65964	NA
[truncated: 39,899 more rows]

## Sheet: CancerAPG_24hVsPretreatmentDEGs
geneName	baseMean	log2FoldChange	lfcSE	stat	pvalue	padj
A1BG	1.77286	-0.900278	1.38935	-0.647984	0.516995	NA
A1BG-AS1	2.38332	0.810905	1.17934	0.687594	0.491709	NA
A1CF	15.3852	0.907468	1.11296	0.815362	0.414865	0.752585
A2M	20.5757	-0.385127	0.545449	-0.706075	0.480142	0.796071
A2ML1	12.7709	0.494673	1.02206	0.483994	0.62839	0.871832
A3GALT2	3.62407	-0.0905676	1.02776	-0.088121	0.929781	0.985008
A4GALT	29.7798	0.643202	0.950378	0.676786	0.498542	0.805875
A4GNT	3.18175	-0.977018	1.41904	-0.688506	0.491134	0.802567
AAAS	6.94225	0.163187	0.858387	0.190109	0.849223	0.958002
AACS	11.6783	0.251228	0.669253	0.375386	0.707373	0.908422
AADAC	2.42771	1.06669	1.4766	0.722398	0.47005	0.78942
AADACL3	6.91047	2.41166	1.11463	2.16364	0.0304923	0.253304
AADACL4	3.64756	3.00559	1.28091	2.34646	0.0189529	0.210729
AADAT	5.29012	3.35505	1.29383	2.59311	0.00951121	0.158487
AAED1	12.082	-0.52315	0.640975	-0.816179	0.414398	0.752129
AAGAB	17.9145	-0.223149	0.456783	-0.488523	0.625179	0.86998
AAK1	29.6902	0.711266	0.58577	1.21424	0.224656	0.590331
AAMDC	2.13629	0.247909	1.29297	0.191737	0.847949	NA
AAMP	13.6611	0.518228	0.51	1.01613	0.309566	0.671125
AANAT	5.01132	2.17724	1.18406	1.8388	0.0659445	0.355015
AAR2	9.8508	-0.436677	0.709533	-0.615443	0.538262	0.827137
AARD	4.66056	1.67381	1.06948	1.56507	0.117567	0.449527
AARS	21.0221	1.64114	0.484176	3.38956	0.000700041	0.0569905
AARS2	7.65584	1.12662	0.86188	1.30717	0.191155	0.553173
AASDH	10.3999	-0.31678	0.775017	-0.408739	0.682731	0.897402
AASDHPPT	10.3057	-0.944437	0.604643	-1.56197	0.118294	0.450787
AASS	9.40304	0.212933	0.715048	0.297789	0.765864	0.928156
AATK	28.7215	0.193293	0.756371	0.255553	0.798296	0.93874
AB015752.3	1.12729	1.00457	1.48432	0.676787	0.498541	NA
AB015752.4	1.18422	1.87773	1.5856	1.18424	0.236318	NA
AB020862.1	5.00392	-1.21774	1.10719	-1.09984	0.2714	0.636853
ABALON	1.31422	0.579135	1.24727	0.464323	0.642416	NA
ABAT	24.2379	-0.198824	0.506088	-0.392865	0.694419	0.903618
ABC11-4932300O16.1	2.92698	-0.484173	1.3152	-0.368138	0.71277	0.909875
ABC12-49244600F4.3	10.4327	-0.511923	0.856345	-0.5978	0.549973	0.832692
ABC13-47656900H15.1	0.709708	0.515836	1.73462	0.297377	0.766179	NA
ABC7-42404400C24.1	0.767796	0.309741	1.55411	0.199304	0.842025	NA
ABC7-42418200C9.1	1.45892	-0.63996	1.30256	-0.491311	0.623206	NA
ABC7-43046700E7.1	1.93761	1.88978	1.17655	1.60621	0.108228	NA
ABCA1	27.6244	0.881037	0.728701	1.20905	0.226643	0.591637
ABCA10	14.2213	0.0335387	0.930132	0.036058	0.971236	0.995642
ABCA11	3.06187	-1.72143	1.10784	-1.55386	0.120218	0.453192
ABCA12	22.6738	1.27653	0.858717	1.48655	0.137133	0.478459
ABCA13	36.7811	1.24823	0.748636	1.66733	0.095448	0.413619
ABCA17P	12.6977	-0.302868	0.696397	-0.434907	0.66363	0.888589
ABCA2	27.1538	0.96362	0.661993	1.45564	0.145493	0.490616
ABCA3	21.6438	0.795096	0.577249	1.37739	0.168392	0.525493
ABCA4	20.9992	-0.754857	0.782423	-0.964769	0.33466	0.693945
ABCA5	20.3209	0.658238	0.697316	0.94396	0.34519	0.703121
ABCA6	12.9197	1.28914	0.978992	1.3168	0.187906	0.550013
ABCA7	18.2942	1.19073	0.691155	1.72281	0.0849226	0.394156
ABCA8	17.9472	-0.577664	0.772405	-0.747877	0.454534	0.779274
ABCA9	17.0652	-0.18902	0.923436	-0.204692	0.837813	0.953461
ABCB1	11.7154	0.391602	0.858045	0.456389	0.64811	0.880453
ABCB10	15.7811	-0.921341	0.619805	-1.4865	0.137146	0.478459
ABCB11	5.94853	2.08799	1.16721	1.78887	0.073636	0.372139
ABCB4	12.9996	-0.573486	0.940757	-0.609601	0.542126	0.828964
ABCB5	15.9673	2.5871	1.01527	2.54817	0.0108288	0.165589
ABCB6	1.25791	-0.461377	1.64744	-0.280057	0.779434	NA
ABCB7	9.79702	1.01818	0.680763	1.49564	0.134747	0.474964
ABCB8	11.286	1.20307	0.80949	1.4862	0.137226	0.478526
ABCB9	9.88802	-0.431832	0.864453	-0.499544	0.617396	0.866474
ABCC1	1.11728	0.206506	1.59816	0.129215	0.897188	NA
ABCC10	16.5233	0.0234415	0.793892	0.0295273	0.976444	0.99685
ABCC11	11.6444	0.219239	0.91601	0.239341	0.810841	0.943365
ABCC12	15.7288	1.52524	0.892531	1.70889	0.0874713	0.398176
ABCC13	10.2325	0.721986	0.8859	0.814974	0.415087	0.752634
ABCC2	17.3041	-0.696583	0.848411	-0.821044	0.411621	0.74998
ABCC3	55.172	0.860542	0.672477	1.27966	0.200665	0.564107
ABCC4	183.123	0.0426574	0.504493	0.084555	0.932615	0.985987
ABCC5	28.0873	-0.256443	0.565229	-0.453697	0.650047	0.881509
ABCC6P1	1.95174	-1.46443	1.22305	-1.19735	0.231168	NA
ABCC8	14.2155	2.46117	0.873548	2.81744	0.00484079	0.11687
ABCC9	21.7129	2.37922	0.976285	2.43702	0.014809	0.187877
ABCD1	7.19664	1.26451	0.743572	1.70059	0.0890194	0.400883
ABCD1P2	2.01423	2.24383	1.32969	1.68748	0.0915111	NA
ABCD1P4	0.67359	-0.488019	1.77376	-0.275133	0.783214	NA
ABCD2	13.2069	-1.28238	0.836527	-1.53298	0.12528	0.46019
ABCD3	16.196	-0.139142	0.56628	-0.245712	0.805905	0.9414
ABCD4	8.96876	-1.45132	0.840659	-1.72641	0.0842735	0.392714
ABCE1	18.4734	-1.67539	0.451533	-3.71046	0.000206887	0.0340314
ABCF1	2.91358	-0.544045	6.11365	-0.0889886	0.929091	0.984859
ABCF2	4.79783	-1.4153	1.01594	-1.39309	0.163592	0.518314
ABCF3	11.8977	1.42743	0.693471	2.05838	0.0395532	0.285613
ABCG1	22.7251	-0.732123	0.674566	-1.08532	0.277778	0.643847
ABCG2	10.2394	-0.920471	1.02581	-0.897313	0.369552	0.720095
ABCG4	9.61902	0.659982	0.852093	0.774542	0.43861	0.768633
ABCG5	5.75678	0.378674	1.08446	0.349183	0.726952	0.915158
ABCG8	15.1386	-0.95652	1.04871	-0.912089	0.361722	0.713614
ABHD1	3.04594	-0.522578	1.27905	-0.408567	0.682857	0.897402
ABHD10	17.6084	-0.824965	0.576485	-1.43103	0.152423	0.501381
ABHD11	3.63079	-1.53054	0.883103	-1.73314	0.0830712	0.389732
ABHD12	6.82752	1.34438	0.990738	1.35695	0.174798	0.533583
ABHD12B	3.01203	2.03615	1.31135	1.55271	0.120492	0.453303
ABHD13	12.5197	0.701825	0.63462	1.1059	0.268771	0.63469
ABHD14A	1.50034	0.965345	1.24619	0.774635	0.438555	NA
ABHD14B	13.6977	0.681368	0.489489	1.392	0.163923	0.518883
ABHD15	8.26733	-0.705448	0.835861	-0.843977	0.398682	0.742286
ABHD17A	8.76869	0.301769	0.722472	0.41769	0.676174	0.895369
ABHD17AP1	0.784819	-0.465861	1.68961	-0.275722	0.782762	NA
ABHD17B	10.837	0.97423	0.749666	1.29955	0.193754	0.556389
ABHD18	22.1375	-0.362901	0.423498	-0.856914	0.391493	0.736783
ABHD2	46.9704	0.606452	0.359581	1.68655	0.0916894	0.405378
ABHD3	10.112	-1.17175	0.774349	-1.51321	0.130227	0.468175
ABHD4	20.5367	0.262742	0.524407	0.501027	0.616352	0.866304
ABHD5	30.2369	1.36044	0.564772	2.40884	0.0160034	0.194208
ABHD6	7.82533	0.461665	0.829069	0.556848	0.577632	0.848318
ABHD8	4.23489	-0.401521	0.97387	-0.412294	0.680124	0.896569
ABI1	86.639	-0.229258	0.539694	-0.424794	0.670987	0.892519
ABI2	47.6265	0.1019	0.472416	0.2157	0.829222	0.949806
ABI3	10.4997	-0.0808233	0.62062	-0.13023	0.896384	0.974697
ABI3BP	19.6803	1.69821	0.84663	2.00585	0.0448724	0.300819
ABL1	18.7028	0.55445	0.585161	0.947516	0.343376	0.701127
ABL2	32.6554	-0.10449	0.564873	-0.184979	0.853245	0.959387
ABLIM1	66.9571	-0.32586	0.308288	-1.057	0.290512	0.654549
ABLIM2	11.9001	1.15331	0.808127	1.42715	0.153538	0.503188
ABLIM3	111.513	-0.465204	0.590544	-0.787756	0.430839	0.763337
ABRA	5.5191	-0.0831377	0.958407	-0.0867457	0.930874	0.985397
ABRACL	17.6312	0.439193	0.578816	0.758777	0.447986	0.775076
ABT1	9.82213	-0.669077	0.656527	-1.01912	0.308148	0.670127
ABTB1	27.1139	-0.0750289	0.480483	-0.156153	0.875912	0.96643
ABTB2	12.7964	1.4141	0.794232	1.78046	0.0750007	0.374756
AC000059.1	1.0516	0.356463	1.63754	0.217682	0.827677	NA
AC000067.1	0.774152	-0.988404	1.76359	-0.560449	0.575173	NA
AC000068.5	2.68294	2.06819	1.3262	1.55949	0.118881	0.451249
AC000068.9	0.877299	0.888538	1.63518	0.54339	0.586861	NA
AC000077.2	2.66025	0.140676	1.21421	0.115858	0.907765	0.978609
AC000078.5	1.4803	1.63343	1.53002	1.06758	0.285708	NA
AC000081.2	0.807986	-1.42651	1.60095	-0.891042	0.372907	NA
AC000089.3	0.989971	0.0210092	1.55407	0.0135188	0.989214	NA
AC000094.3	2.00437	-2.53873	1.3817	-1.8374	0.0661508	NA
AC000095.10	2.83476	0.47631	1.38045	0.345038	0.730065	0.91568
AC000095.12	1.82015	-0.743346	1.44649	-0.513897	0.607324	NA
AC000095.13	0.511196	0.545533	2.00739	0.271762	0.785805	NA
AC000095.6	9.36172	1.29521	1.03428	1.25228	0.210467	0.573276
AC000095.8	0.84499	-0.470483	1.72289	-0.273078	0.784793	NA
AC000099.1	2.76144	1.51006	1.28375	1.17629	0.239481	0.607097
AC000110.1	1.03427	2.13201	1.53112	1.39245	0.163787	NA
AC000111.6	0.806941	-0.507477	1.93279	-0.262562	0.792888	NA
AC000120.7	2.8462	0.00603626	1.37977	0.00437482	0.996509	0.999578
AC000123.2	13.5721	0.874401	0.747665	1.16951	0.242199	0.610031
AC000123.4	1.2721	-2.03304	1.49802	-1.35715	0.174732	NA
AC000124.1	2.36826	-1.3734	1.42529	-0.963596	0.335249	NA
AC000362.1	0.775141	0.00879129	1.649	0.00533129	0.995746	NA
AC000367.1	3.6264	2.43397	1.3317	1.82772	0.0675922	0.359136
AC000370.2	1.45612	0.00648428	1.60763	0.00403345	0.996782	NA
AC000374.1	3.63667	-0.632747	1.34406	-0.470773	0.637803	0.87576
AC000403.4	6.4259	2.10851	1.05723	1.99437	0.0461119	0.304056
AC001226.1	6.42272	-0.071219	1.13442	-0.0627801	0.949942	0.990913
AC001226.2	1.4858	-0.0592242	1.64864	-0.035923	0.971344	NA
AC001226.7	0.747589	-0.507482	1.87599	-0.270515	0.786764	NA
AC002044.1	1.59156	-0.0596478	1.53685	-0.0388117	0.96904	NA
AC002044.3	1.07776	-0.0584398	1.55637	-0.0375489	0.970047	NA
AC002055.4	1.30934	2.75688	1.32071	2.08742	0.03685	NA
AC002059.10	1.02843	-0.507492	1.65422	-0.306787	0.759006	NA
AC002064.3	1.47182	-2.02691	1.48209	-1.3676	0.171438	NA
AC002064.4	0.902732	1.52904	1.77287	0.862466	0.388431	NA
AC002064.5	1.18954	-0.507481	1.64118	-0.309218	0.757156	NA
AC002064.7	0.583144	0.0177493	1.8487	0.00960095	0.99234	NA
AC002066.1	1.68153	-2.1529	1.35453	-1.58941	0.111968	NA
AC002069.5	9.18632	-0.356099	0.91496	-0.389197	0.697131	0.905087
AC002069.6	1.92782	2.22009	1.37802	1.61107	0.107165	NA
AC002075.3	1.07362	0.00236138	1.64811	0.00143278	0.998857	NA
AC002076.10	1.14844	-1.52852	1.56576	-0.976214	0.328959	NA
AC002076.9	0.858407	-0.00170412	1.54515	-0.00110289	0.99912	NA
AC002115.5	1.03703	-0.50749	1.71708	-0.295554	0.767571	NA
AC002115.9	0.971291	1.59942	1.56669	1.02089	0.307308	NA
AC002116.7	1.06436	0.890437	1.60476	0.554871	0.578983	NA
AC002127.4	1.98131	1.60478	1.16549	1.37692	0.168538	NA
AC002128.4	1.94903	-0.335611	1.4115	-0.237768	0.812061	NA
AC002128.5	1.06455	0.697744	1.61333	0.432486	0.665388	NA
AC002303.5	3.30743	0.263916	1.1729	0.225012	0.82197	0.946789
AC002306.1	2.38415	1.46553	1.18865	1.23294	0.2176	NA
AC002310.10	1.0282	-0.507491	1.56415	-0.324452	0.745596	NA
AC002310.12	1.93129	1.68001	1.41467	1.18757	0.235005	NA
AC002310.14	2.38707	0.474674	1.31272	0.361597	0.717653	NA
AC002310.17	0.716989	0.00456936	1.53237	0.00298188	0.997621	NA
AC002310.7	0.714801	-0.507489	1.78051	-0.285024	0.775626	NA
AC002314.4	0.955877	-0.507482	1.77799	-0.285425	0.775319	NA
AC002365.4	0.828481	-2.49073	1.78488	-1.39546	0.162877	NA
AC002366.3	1.37216	2.23938	1.61581	1.38592	0.165771	NA
AC002368.4	0.846058	-0.280889	1.75509	-0.160042	0.872848	NA
AC002383.2	2.26339	2.49269	1.52715	1.63226	0.102626	NA
AC002386.1	0.795327	-1.94561	1.92137	-1.01262	0.311243	NA
AC002398.11	1.13904	0.568729	1.58638	0.358507	0.719964	NA
AC002398.13	0.974499	3.1351	1.5078	2.07925	0.0375944	NA
AC002398.5	6.24164	-0.480841	0.967234	-0.49713	0.619097	0.867572
AC002400.1	1.44506	1.34034	1.59194	0.841954	0.399814	NA
AC002400.4	0.648043	-0.062055	1.7981	-0.0345114	0.972469	NA
AC002401.1	0.706168	0.0168892	1.82603	0.00924916	0.99262	NA
AC002407.2	0.818089	-1.33816	1.89581	-0.705848	0.480283	NA
AC002407.3	4.36955	0.705371	0.953366	0.739874	0.459376	0.782748
AC002429.5	6.3492	1.95888	1.24742	1.57035	0.116334	0.448455
AC002451.3	1.91316	-0.507498	1.4345	-0.353781	0.723503	NA
AC002454.1	1.46694	-1.60584	1.58692	-1.01192	0.311575	NA
AC002456.2	2.04958	0.477604	1.36492	0.349913	0.726404	NA
AC002458.1	0.897736	-0.50749	1.687	-0.300823	0.763549	NA
AC002463.3	3.95552	2.55006	1.28644	1.98227	0.0474493	0.308151
AC002465.2	0.943621	-1.48866	1.5452	-0.963409	0.335342	NA
AC002467.7	1.66547	-1.84761	1.21547	-1.52008	0.128491	NA
AC002472.11	0.662438	1.85207	1.76413	1.04985	0.293788	NA
AC002472.14	5.64491	-0.495805	0.912814	-0.543162	0.587019	0.852603
AC002472.15	1.59024	-0.200426	1.4672	-0.136605	0.891343	NA
AC002472.16	0.681727	-0.316067	1.71941	-0.183823	0.854152	NA
AC002472.8	0.768989	-0.924779	1.6203	-0.570746	0.568172	NA
AC002480.2	5.53889	-0.22228	1.1965	-0.185776	0.852621	0.959134
AC002480.3	5.18243	0.282167	0.993574	0.283992	0.776417	0.930712
AC002480.4	1.27072	1.4404	1.55134	0.928483	0.353157	NA
AC002480.5	1.11295	0.429665	1.66366	0.258264	0.796203	NA
AC002480.6	5.20107	-1.60086	0.750311	-2.1336	0.0328757	0.262416
AC002486.2	1.34834	-1.77629	1.50234	-1.18235	0.237066	NA
AC002486.3	0.846707	-0.507489	1.76162	-0.28808	0.773285	NA
AC002511.1	5.43829	0.0851961	1.08901	0.0782323	0.937643	0.987954
AC002511.2	1.02793	2.75874	1.56816	1.75923	0.0785389	NA
AC002511.3	2.10939	1.82863	1.32758	1.37741	0.168384	NA
AC002519.6	1.83942	0.194249	1.40577	0.13818	0.890098	NA
AC002519.8	4.23317	0.267475	1.12887	0.236939	0.812704	0.943533
AC002531.2	1.53031	0.00402066	1.5246	0.00263719	0.997896	NA
AC002539.1	2.83298	2.9265	1.3449	2.176	0.0295553	0.249995
AC002543.2	3.42681	2.05932	1.33943	1.53747	0.124179	0.458672
AC002551.1	2.24715	-0.53619	1.49696	-0.358186	0.720204	NA
AC002553.4	0.669073	1.2234	1.90191	0.643247	0.520064	NA
AC002992.1	0.939149	-0.507489	1.76301	-0.287853	0.773459	NA
AC002992.3	1.97836	-0.71858	1.24886	-0.57539	0.565027	NA
AC003005.2	0.914478	-0.0514347	1.63892	-0.0313833	0.974964	NA
AC003009.1	1.31335	0.627952	1.34888	0.465537	0.641547	NA
AC003009.2	0.764456	-0.0791873	1.86461	-0.0424685	0.966125	NA
AC003029.1	4.30064	-0.709043	0.849088	-0.835064	0.403682	0.744865
AC003029.4	2.79608	-0.646257	1.26358	-0.511448	0.609038	0.862489
AC003045.1	1.22439	-0.507489	1.76192	-0.288032	0.773322	NA
AC003051.1	5.87278	0.882238	1.22394	0.720817	0.471022	0.790301
AC003075.4	6.27468	0.318056	1.03434	0.307497	0.758465	0.925997
AC003077.1	4.51829	0.921154	1.27167	0.724367	0.46884	0.788481
AC003080.4	1.67181	0.230396	1.23811	0.186087	0.852377	NA
AC003084.2	0.857596	2.08755	1.61088	1.29591	0.195008	NA
AC003087.4	1.13259	-0.173599	1.51988	-0.114219	0.909064	NA
AC003088.1	1.14835	-0.50749	1.65725	-0.306224	0.759434	NA
AC003090.1	4.62148	2.44676	1.29283	1.89257	0.0584156	0.337887
AC003092.1	2.91389	1.44284	1.40067	1.03011	0.302957	0.66632
AC003092.2	0.856638	-0.507486	1.88034	-0.26989	0.787245	NA
AC003101.1	1.17592	2.30266	1.53075	1.50427	0.132512	NA
AC003102.3	9.13068	0.694084	1.02517	0.67704	0.498381	0.805729
AC003104.1	2.82363	0.801275	1.19668	0.669584	0.503123	0.808332
AC003664.1	1.37252	-0.148668	1.56481	-0.0950068	0.924309	NA
AC003665.1	4.02613	1.18814	1.168	1.01725	0.309036	0.67079
AC003682.16	1.81385	-5.1401	1.47082	-3.49471	0.000474577	NA
AC003682.17	2.88545	0.363904	1.35383	0.268797	0.788086	0.93583
AC003956.1	0.745724	2.92922	1.87163	1.56506	0.117569	NA
AC003973.3	4.6417	-0.554823	1.20092	-0.461996	0.644084	0.878791
AC003973.4	3.44326	0.0376391	1.30228	0.0289025	0.976942	0.996957
AC003973.5	0.959678	-0.507487	1.70505	-0.297638	0.76598	NA
AC003973.6	1.16678	0.433985	1.47706	0.293818	0.768897	NA
AC003984.1	4.99253	0.463799	1.18873	0.390164	0.696415	0.904515
AC003985.1	0.758873	-1.53332	1.69758	-0.903238	0.366399	NA
AC003986.5	3.72972	-0.00472195	1.23142	-0.00383455	0.99694	0.999578
AC003986.6	4.56367	-0.263499	1.04123	-0.253064	0.800218	0.939298
AC003986.7	1.34514	0.401461	1.64343	0.244282	0.807012	NA
AC003988.1	1.26465	-1.81199	1.44169	-1.25685	0.208806	NA
AC003989.4	1.39463	0.614577	1.60155	0.38374	0.701171	NA
AC003991.3	5.13576	2.48955	1.18529	2.10038	0.0356954	0.273361
AC004006.2	1.21007	0.334635	1.39775	0.23941	0.810788	NA
AC004009.1	0.994463	-0.507484	1.80558	-0.281064	0.778662	NA
AC004009.2	2.31996	1.28197	1.40821	0.91036	0.362633	NA
AC004009.3	4.18091	1.54475	1.14309	1.35137	0.176576	0.536316
AC004012.1	1.15984	0.560321	1.67471	0.334577	0.737944	NA
AC004014.3	1.17337	0.92229	1.47307	0.626101	0.531249	NA
AC004014.4	1.28239	0.821306	1.47892	0.555342	0.578661	NA
AC004016.2	0.689727	-0.534868	1.78643	-0.299407	0.76463	NA
AC004019.10	1.85014	-1.68305	1.42445	-1.18154	0.237387	NA
AC004019.13	2.64504	-0.598432	1.20525	-0.496523	0.619525	0.867707
AC004019.16	1.14239	1.93771	1.72912	1.12063	0.262444	NA
AC004019.17	0.516062	-0.507487	1.97394	-0.257094	0.797106	NA
AC004022.7	0.775842	-0.437753	1.65496	-0.264509	0.791388	NA
AC004022.8	2.17515	0.266735	1.44321	0.18482	0.85337	NA
AC004041.2	1.10449	-0.50748	1.68261	-0.301603	0.762955	NA
AC004049.2	6.10019	1.57759	1.07329	1.46986	0.141601	0.485258
AC004049.3	3.1247	0.482062	1.38614	0.347773	0.728011	0.915362
AC004051.1	1.44047	2.36937	1.34985	1.75529	0.0792092	NA
AC004051.2	4.21919	1.92053	1.26167	1.52222	0.127954	0.465291
AC004053.1	3.9595	-2.25598	1.19578	-1.88663	0.0592105	0.339985
AC004054.1	0.817225	-0.503438	1.85575	-0.271285	0.786172	NA
AC004062.1	1.02823	1.25075	1.52743	0.818861	0.412866	NA
AC004062.2	1.1117	-0.507487	1.93859	-0.261782	0.793489	NA
AC004063.1	1.56211	-0.675748	1.50242	-0.449772	0.652875	NA
AC004066.1	5.20443	-0.0710955	0.655519	-0.108457	0.913633	0.980114
AC004066.2	4.1941	0.119145	1.03973	0.114593	0.908768	0.978609
AC004066.3	1.31616	2.09925	1.39948	1.50002	0.13361	NA
AC004066.5	0.960007	1.10095	1.65222	0.666345	0.505191	NA
AC004067.5	2.13024	-0.00443943	1.49691	-0.00296572	0.997634	NA
AC004069.1	1.74327	-0.988393	1.64541	-0.600699	0.548041	NA
AC004069.2	0.997907	1.46545	1.41489	1.03574	0.300325	NA
AC004069.3	1.45526	1.90274	1.40308	1.35612	0.175062	NA
AC004073.1	2.34395	1.81427	1.33202	1.36204	0.173184	NA
AC004073.4	1.28696	0.123135	1.48316	0.0830218	0.933834	NA
AC004074.1	0.54573	-0.072845	1.63982	-0.0444226	0.964568	NA
AC004074.4	1.49275	-1.6249	1.46802	-1.10687	0.268351	NA
AC004076.5	5.95527	0.205376	1.08547	0.189205	0.849932	0.958177
AC004076.7	0.931757	2.01078	1.81253	1.10937	0.267269	NA
AC004112.4	1.29943	-0.484152	1.63803	-0.295569	0.76756	NA
AC004112.5	1.98507	2.26021	1.50667	1.50013	0.13358	NA
AC004112.6	2.53997	-0.0660513	1.30522	-0.0506057	0.95964	0.993193
AC004112.7	2.82017	1.07403	1.12701	0.952989	0.340596	0.698442
AC004125.3	2.21375	0.498063	1.50215	0.331568	0.740216	NA
AC004129.7	0.83316	-0.507489	1.67599	-0.302799	0.762043	NA
AC004129.8	0.626041	-0.507488	1.87351	-0.270876	0.786486	NA
AC004129.9	1.0338	-0.988399	1.73749	-0.568867	0.569447	NA
AC004156.3	5.53097	3.42476	1.12772	3.03688	0.00239038	0.0875111
AC004158.2	9.757	1.1627	0.770077	1.50986	0.13108	0.469083
AC004158.3	5.78514	1.66995	1.17412	1.42229	0.154941	0.505658
AC004159.1	1.12816	2.22633	1.53354	1.45176	0.146568	NA
AC004160.4	1.56519	2.23025	1.46802	1.51922	0.128706	NA
AC004161.3	1.6391	0.728227	1.52215	0.47842	0.632351	NA
AC004161.4	1.96116	0.282997	1.38755	0.203955	0.838389	NA
AC004166.7	1.59159	-0.222823	1.13476	-0.196361	0.844327	NA
AC004221.2	2.47713	-0.841334	1.17703	-0.714795	0.474736	0.792613
AC004237.1	1.20586	-0.0310774	1.49697	-0.0207602	0.983437	NA
AC004257.1	1.58716	1.17165	1.53866	0.761476	0.446373	NA
AC004381.6	7.75634	2.02375	0.878973	2.3024	0.0213125	0.22146
AC004381.8	3.04932	-1.96809	1.3046	-1.50857	0.131409	0.469351
AC004381.9	4.31311	-1.04008	1.07662	-0.966062	0.334013	0.693636
AC004383.4	1.27714	1.78393	1.31795	1.35356	0.175878	NA
AC004383.5	0.843242	-0.507512	1.56308	-0.324686	0.745418	NA
AC004386.4	1.15247	-0.544743	1.3175	-0.413468	0.679264	NA
AC004448.2	1.345	1.25189	1.54811	0.80866	0.418711	NA
AC004448.5	4.02671	2.68483	1.25593	2.13771	0.0325401	0.260842
AC004449.6	0.607208	0.964412	1.88954	0.510397	0.609774	NA
AC004453.8	5.79711	-0.471787	0.662753	-0.711859	0.476552	0.79357
AC004455.1	3.93859	-0.0936398	1.09916	-0.0851924	0.932108	0.985779
AC004461.4	1.66212	1.40109	1.22703	1.14186	0.253513	NA
AC004463.6	2.81914	1.29905	1.11473	1.16535	0.243879	0.611251
AC004471.10	2.35543	3.49637	1.39826	2.50052	0.012401	NA
AC004471.9	0.636202	0.00389691	1.68479	0.00231299	0.998155	NA
AC004474.2	1.07821	0.652903	1.72605	0.378264	0.705235	NA
AC004485.3	1.10791	-0.988391	1.70171	-0.580822	0.561361	NA
AC004490.1	3.59263	3.38756	1.20138	2.81971	0.00480673	0.11687
AC004535.2	0.812884	-0.507486	1.70501	-0.297643	0.765975	NA
AC004538.2	2.89127	-0.394849	1.18538	-0.3331	0.739059	0.917812
AC004538.3	8.95882	2.03494	1.10932	1.83441	0.0665939	0.356693
AC004540.4	1.77725	0.811655	1.35911	0.597195	0.550377	NA
AC004540.5	3.87181	-1.02243	0.936487	-1.09177	0.274934	0.640927
AC004543.2	0.942378	-0.988393	1.80798	-0.546683	0.584597	NA
AC004549.6	1.71368	-0.634277	1.57084	-0.403782	0.686373	NA
AC004558.3	2.69357	-0.0286998	1.23491	-0.0232404	0.981459	0.998152
AC004562.1	1.54347	-1.80485	1.32155	-1.3657	0.172033	NA
AC004593.3	1.59906	0.513807	1.42447	0.360701	0.718323	NA
AC004603.4	3.34712	1.08565	1.2589	0.862376	0.388481	0.734349
AC004609.1	3.1221	1.48126	1.35862	1.09027	0.275596	0.641238
AC004617.2	2.27137	1.29054	1.24078	1.0401	0.298294	NA
AC004623.3	3.55588	-0.361269	0.991599	-0.364329	0.715612	0.911196
AC004637.1	0.780356	-0.0577407	1.74696	-0.0330522	0.973633	NA
AC004691.5	0.797857	1.24492	1.5271	0.815215	0.414949	NA
AC004692.4	2.81016	1.14609	1.35236	0.847474	0.396731	0.740883
AC004692.5	1.02495	-0.520185	1.52977	-0.340041	0.733825	NA
AC004696.2	7.1374	-0.665385	0.741698	-0.89711	0.36966	0.720123
AC004741.3	3.90819	-0.656809	1.34114	-0.489739	0.624319	0.869879
AC004744.3	0.723388	0.00970405	1.84894	0.00524845	0.995812	NA
AC004754.3	0.608579	0.0171874	1.8337	0.00937306	0.992521	NA
AC004775.5	1.29152	1.47994	1.56871	0.943414	0.345469	NA
AC004790.4	1.67391	1.35301	1.31723	1.02716	0.304346	NA
AC004791.2	2.2749	0.968424	1.05118	0.92127	0.35691	NA
AC004797.1	1.27583	-0.839808	1.1254	-0.746229	0.455529	NA
AC004837.5	2.61324	-0.507489	1.50471	-0.337267	0.735916	0.917497
AC004840.8	0.954044	-0.507487	1.71635	-0.295679	0.767475	NA
AC004854.4	0.585788	1.11029	2.03105	0.546656	0.584615	NA
AC004854.5	0.787846	1.97457	1.88458	1.04775	0.294754	NA
AC004862.5	0.545985	0.952158	1.98616	0.479396	0.631657	NA
AC004862.6	4.46557	0.898057	1.14782	0.7824	0.433979	0.76563
AC004866.3	1.56347	-0.508305	1.51444	-0.335639	0.737143	NA
AC004869.2	0.840739	-0.507486	1.67099	-0.303704	0.761353	NA
AC004870.3	0.899098	-3.2328	1.55453	-2.0796	0.037562	NA
AC004870.4	2.42408	-0.483757	1.50702	-0.321003	0.748208	0.921968
AC004870.5	1.66505	-0.140727	1.33475	-0.105434	0.916032	NA
AC004893.10	3.00446	-0.0123214	1.41615	-0.00870062	0.993058	0.999578
AC004894.2	1.86347	-0.842827	1.51442	-0.556533	0.577847	NA
AC004895.4	1.57211	0.257833	1.38603	0.186023	0.852427	NA
AC004899.3	1.12791	0.472706	1.53008	0.308942	0.757366	NA
AC004901.1	2.03113	2.78465	1.40192	1.98631	0.0469987	NA
AC004906.3	0.758363	-0.50749	1.691	-0.300112	0.764092	NA
AC004907.2	1.19372	0.0058022	1.63247	0.00355425	0.997164	NA
AC004909.3	1.86265	-1.15152	1.48825	-0.77374	0.439085	NA
AC004911.2	1.96791	2.11592	1.06297	1.99057	0.0465285	NA
AC004920.3	1.58741	0.998063	1.63645	0.609894	0.541932	NA
AC004921.2	1.91824	1.98387	1.35453	1.46462	0.143025	NA
AC004941.3	8.33567	1.29019	0.878558	1.46853	0.141961	0.485338
AC004941.4	2.19229	-2.82334	1.2676	-2.22731	0.0259263	NA
AC004941.5	0.97178	0.877665	1.49539	0.586914	0.557262	NA
AC004945.1	1.90024	1.61624	1.36401	1.18492	0.236049	NA
AC004945.2	19.2709	0.549307	0.780301	0.703968	0.481453	0.796814
AC004947.2	4.63134	-2.97072	1.21363	-2.4478	0.014373	0.186584
AC004951.5	0.713074	2.69748	1.85563	1.45368	0.146036	NA
AC004951.6	0.693446	0.775989	1.84678	0.420184	0.674351	NA
AC004954.2	3.62433	-1.01218	1.32674	-0.762911	0.445516	0.773422
AC004957.5	3.54205	1.40661	1.33843	1.05094	0.293286	0.657285
AC004957.6	1.37449	0.918348	1.45746	0.630099	0.52863	NA
AC004967.7	0.999345	-1.46364	1.49505	-0.978989	0.327586	NA
AC004985.13	1.93897	0.757757	1.34848	0.561934	0.574161	NA
AC004987.7	4.69526	1.7267	1.14339	1.51016	0.131003	0.46903
AC004987.8	0.867821	2.58809	1.66484	1.55456	0.120052	NA
AC004987.9	1.32769	2.39578	1.38777	1.72635	0.0842843	NA
AC004988.1	2.75183	-0.760195	1.31773	-0.576897	0.564009	0.840048
AC004994.2	2.20899	0.122392	1.5255	0.0802307	0.936054	NA
AC004996.1	2.55034	-1.05061	1.3308	-0.789459	0.429844	0.762428
AC005007.3	1.12041	-1.45209	1.48439	-0.978242	0.327955	NA
AC005008.2	2.12127	-0.477278	1.5343	-0.311073	0.755745	NA
AC005008.3	0.957388	0.300172	1.65988	0.18084	0.856493	NA
AC005009.2	1.05089	-0.305502	1.69322	-0.180427	0.856818	NA
AC005013.5	0.80367	1.24387	1.68463	0.738363	0.460294	NA
AC005014.5	6.72452	2.44445	1.0366	2.35815	0.0183665	0.207336
AC005017.1	8.31393	-0.505418	0.97549	-0.518117	0.604376	0.859316
AC005017.2	1.10627	-0.997283	1.69949	-0.586814	0.557329	NA
AC005019.2	2.37361	-0.330952	1.18458	-0.279384	0.77995	NA
AC005019.3	0.624164	-0.988383	1.81052	-0.545911	0.585127	NA
AC005022.1	2.22133	1.42708	1.41282	1.0101	0.312449	NA
AC005027.4	9.37983	-1.41314	1.04747	-1.34909	0.177308	0.53715
AC005029.1	5.96445	0.177268	1.23755	0.143241	0.8861	0.970872
AC005033.5	1.53746	-0.637685	1.49403	-0.426822	0.669509	NA
AC005033.6	2.20548	-3.05264	1.33541	-2.28591	0.0222594	NA
AC005034.2	1.42176	0.330069	1.33291	0.247631	0.80442	NA
AC005037.1	2.44924	1.68175	1.26059	1.3341	0.182172	0.543347
AC005037.4	1.37356	0.424552	1.63153	0.260217	0.794696	NA
AC005037.7	2.90682	-0.899556	1.22362	-0.735159	0.462243	0.784694
AC005037.8	1.31051	-1.45031	1.41982	-1.02148	0.307029	NA
AC005039.3	3.90068	0.616971	1.32891	0.464269	0.642455	0.877584
AC005040.2	1.7273	-1.96177	1.42132	-1.38024	0.167513	NA
AC005040.3	1.55329	1.51796	1.4864	1.02123	0.307144	NA
AC005041.10	1.04137	0.32453	1.46516	0.221497	0.824705	NA
AC005041.11	1.91163	-0.489676	1.39343	-0.351418	0.725275	NA
AC005041.6	0.551461	-1.40489	1.91105	-0.735139	0.462255	NA
AC005041.8	1.4071	-0.808422	1.60943	-0.502304	0.615454	NA
AC005041.9	5.26373	1.28191	1.05995	1.20941	0.226505	0.591637
AC005042.2	1.45717	-0.988388	1.48552	-0.66535	0.505826	NA
AC005042.4	10.0503	0.164269	0.881713	0.186307	0.852204	0.958934
AC005042.5	1.59674	-0.513245	1.26249	-0.406533	0.684351	NA
AC005046.5	2.16674	0.318698	1.47536	0.216014	0.828977	NA
AC005062.2	4.12741	-0.35168	1.01176	-0.347591	0.728147	0.915362
AC005067.4	1.23815	3.01673	1.63676	1.8431	0.0653138	NA
AC005068.4	2.27093	0.426954	1.50757	0.283206	0.777019	NA
AC005076.5	2.17543	0.54803	1.33491	0.410536	0.681413	NA
AC005077.12	3.92654	1.32715	1.07324	1.23658	0.216243	0.580727
AC005077.14	8.02225	2.75098	1.05001	2.61996	0.00879403	0.153042
AC005077.5	1.21147	2.82702	1.44716	1.95349	0.050762	NA
AC005077.7	1.05709	-0.120628	1.38915	-0.0868355	0.930802	NA
AC005082.12	4.28939	0.813072	1.03234	0.787601	0.43093	0.763411
AC005083.1	1.4938	-0.948895	1.20598	-0.786826	0.431384	NA
AC005086.2	0.618127	0.308001	1.67564	0.183811	0.854161	NA
AC005094.2	1.38516	-2.6154	1.56421	-1.67203	0.0945191	NA
AC005102.1	1.28901	0.936236	1.37389	0.681451	0.495586	NA
AC005104.3	0.600655	0.222767	1.72606	0.129061	0.897309	NA
AC005105.2	2.42018	-0.051229	1.24077	-0.0412879	0.967066	0.994866
AC005150.1	1.59011	0.848543	1.48503	0.571397	0.567731	NA
AC005152.3	1.65971	-1.91418	1.51271	-1.2654	0.205728	NA
AC005154.6	19.3704	0.008144	0.575984	0.0141393	0.988719	0.999532
AC005154.7	2.46583	1.39789	1.35466	1.03191	0.302115	0.665885
AC005160.3	0.718215	0.144749	1.6517	0.087636	0.930166	NA
AC005162.4	0.8661	-0.507477	1.66158	-0.305419	0.760047	NA
AC005162.5	2.3396	0.427087	1.51275	0.282325	0.777694	NA
AC005174.2	3.96124	1.23324	1.16569	1.05794	0.290082	0.65429
AC005176.2	3.11732	0.760235	1.46236	0.519869	0.603155	0.858654
AC005178.1	0.937541	-0.507489	1.74953	-0.290072	0.771761	NA
AC005187.1	3.45401	-1.3991	1.34634	-1.03918	0.298719	0.662371
AC005197.2	1.6064	0.759155	1.49075	0.509244	0.610581	NA
AC005220.3	2.11383	0.307381	1.38285	0.222281	0.824095	NA
AC005224.2	3.62617	1.78184	1.43134	1.24488	0.213178	0.576865
AC005229.5	0.949852	1.0104	1.54824	0.652612	0.514006	NA
AC005229.7	1.18691	1.4068	1.42509	0.987163	0.323563	NA
AC005235.1	6.14363	-1.50966	1.02636	-1.47088	0.141322	0.484857
AC005237.4	1.78402	-0.0452308	1.5654	-0.0288941	0.976949	NA
AC005251.3	1.75972	-0.564901	1.22973	-0.459372	0.645967	NA
AC005251.4	0.930789	-0.50748	1.89278	-0.268113	0.788612	NA
AC005253.2	1.77769	2.40468	1.33675	1.7989	0.0720348	NA
AC005256.1	1.06924	-0.988394	1.60703	-0.615045	0.538525	NA
AC005262.4	1.71438	0.58608	1.35675	0.431973	0.665761	NA
AC005264.2	4.36851	2.78702	1.25799	2.21545	0.0267289	0.24001
AC005276.1	1.50441	3.36759	1.35257	2.48977	0.0127825	NA
AC005281.1	3.46479	1.32745	1.2278	1.08116	0.279628	0.645743
AC005281.2	1.65285	-0.00301015	1.46517	-0.00205447	0.998361	NA
AC005300.5	1.93379	1.00598	1.5684	0.641408	0.521258	NA
AC005301.5	139.604	0.0833951	0.809537	0.103016	0.91795	0.981512
AC005301.8	0.89703	-0.583462	1.64326	-0.355063	0.722542	NA
AC005301.9	121.843	-1.1271	0.79934	-1.41003	0.15853	0.510836
AC005304.1	0.829492	-0.988383	1.87485	-0.52718	0.598069	NA
AC005306.3	0.861546	2.19548	1.76423	1.24444	0.213336	NA
AC005307.1	2.62717	1.4149	1.33082	1.06318	0.287703	0.652314
AC005307.3	3.49703	1.64704	1.44256	1.14175	0.253558	0.619286
AC005307.4	1.32949	0.126561	1.29193	0.0979628	0.921962	NA
AC005307.5	4.97567	1.68067	0.959197	1.75217	0.0797449	0.384502
AC005324.8	1.29456	-2.63006	1.4737	-1.78466	0.0743157	NA
AC005329.7	2.50822	1.17386	1.0242	1.14612	0.251745	0.617715
AC005330.2	7.50382	-1.20972	0.9947	-1.21617	0.223921	0.589529
AC005332.1	5.98825	-1.62736	0.744665	-2.18536	0.0288621	0.247732
AC005336.4	1.59462	-0.0543265	1.55925	-0.0348415	0.972206	NA
AC005336.5	2.36891	1.5992	1.2028	1.32956	0.183663	NA
AC005351.1	1.64945	0.0793892	1.461	0.054339	0.956665	NA
AC005355.1	1.71165	1.9017	1.26332	1.50533	0.13224	NA
AC005355.2	1.96964	0.610105	1.41867	0.430053	0.667157	NA
AC005355.3	0.733073	0.509306	2.02613	0.251369	0.801529	NA
AC005358.3	1.65502	0.574594	1.41558	0.405908	0.68481	NA
AC005363.9	1.36093	-0.954455	1.3954	-0.684003	0.493973	NA
AC005387.2	0.968369	0.736739	1.40204	0.525476	0.599252	NA
AC005387.3	0.675794	1.36031	1.79457	0.758015	0.448442	NA
AC005391.2	0.670792	1.21228	1.5427	0.78582	0.431973	NA
AC005392.13	1.37784	2.81695	1.51714	1.85674	0.0633475	NA
AC005394.1	0.74626	1.71483	1.60582	1.06788	0.285573	NA
AC005481.5	6.45492	0.600247	1.0813	0.555114	0.578817	0.848358
AC005487.2	2.0115	-0.607612	1.399	-0.434319	0.664057	NA
AC005488.12	1.30894	0.520428	1.47099	0.353793	0.723494	NA
AC005492.2	1.21658	0.00028017	1.51008	0.000185534	0.999852	NA
AC005498.3	3.68741	0.322427	0.932116	0.345908	0.729412	0.915567
AC005510.1	1.10032	-0.227195	1.48903	-0.152579	0.87873	NA
AC005510.2	4.41248	1.26583	1.13228	1.11794	0.263591	0.628951
AC005510.3	1.82014	1.40876	1.30709	1.07778	0.281131	NA
AC005517.3	1.122	0.571144	1.57807	0.361926	0.717407	NA
AC005518.2	1.98979	0.675752	1.32739	0.509084	0.610693	NA
AC005519.4	2.31022	0.172526	1.16462	0.148139	0.882233	NA
AC005522.6	2.08411	-1.67958	1.19475	-1.40581	0.159782	NA
AC005523.3	6.36494	2.92755	1.40094	2.0897	0.0366448	0.276383
AC005532.5	1.82576	-0.507507	1.49362	-0.339784	0.734019	NA
AC005534.6	1.51451	0.940451	1.61731	0.58149	0.56091	NA
AC005534.8	0.885225	0.111443	1.74216	0.0639684	0.948995	NA
AC005537.2	7.48081	1.30005	1.09587	1.18632	0.235496	0.60295
AC005538.2	2.81674	-0.96236	1.39847	-0.688154	0.491356	0.802567
AC005538.5	0.836817	-0.507508	1.68485	-0.301218	0.763248	NA
AC005539.2	2.8941	-1.27772	1.23826	-1.03187	0.302133	0.665885
AC005539.3	1.01164	-0.988397	1.77287	-0.557514	0.577177	NA
AC005539.4	0.730895	1.18825	1.61678	0.734946	0.462372	NA
AC005540.3	0.678535	0.257513	1.72921	0.148919	0.881618	NA
AC005546.2	1.08893	1.27889	1.51758	0.842715	0.399388	NA
AC005550.3	5.69881	-0.644911	1.21479	-0.530882	0.5955	0.856021
AC005550.4	0.993298	0.000413375	1.60502	0.000257551	0.999795	NA
AC005550.5	0.700565	-0.50753	2.04913	-0.247681	0.804381	NA
AC005559.3	1.3703	1.26163	1.30426	0.967313	0.333388	NA
AC005562.1	3.92242	0.871886	1.2022	0.725242	0.468303	0.788375
AC005578.3	1.94721	-1.77402	1.12728	-1.57371	0.115554	NA
AC005592.1	4.41453	0.490273	0.930478	0.526905	0.59826	0.857232
AC005592.2	4.28041	1.75599	1.2276	1.43043	0.152595	0.501672
AC005592.3	3.60032	0.979017	1.36991	0.714656	0.474822	0.792613
AC005593.2	0.713713	0.251639	1.67507	0.150225	0.880587	NA
AC005594.3	6.15481	1.55982	0.860902	1.81184	0.0700111	0.363734
AC005597.1	1.76035	1.23235	1.48426	0.830278	0.406382	NA
AC005609.2	1.36475	-3.99354	1.63174	-2.44742	0.0143883	NA
AC005616.1	2.49692	0.274167	1.34926	0.203199	0.83898	0.953796
AC005616.2	1.06311	-1.45197	1.52765	-0.950461	0.341878	NA
AC005618.6	4.99384	1.06463	1.12598	0.94551	0.344399	0.702108
AC005682.5	5.27334	1.6614	1.11369	1.4918	0.135752	0.476501
AC005682.6	3.47469	0.678356	1.08347	0.626098	0.531251	0.823513
AC005682.7	1.19562	-0.0123476	1.40517	-0.00878725	0.992989	NA
AC005703.2	0.855313	0.0206613	1.70678	0.0121054	0.990341	NA
AC005703.3	3.59933	-1.2287	1.28436	-0.956664	0.338737	0.697215
AC005722.4	2.46837	3.33576	1.30991	2.54655	0.0108793	0.165786
AC005730.2	0.749799	0.443452	1.57386	0.281761	0.778127	NA
AC005740.3	0.582639	0.601023	1.82128	0.33	0.7414	NA
AC005740.4	0.893659	1.34397	1.62731	0.825888	0.408868	NA
AC005740.6	1.6604	0.581962	1.38229	0.421011	0.673747	NA
AC005741.1	1.20652	-3.64356	1.69615	-2.14813	0.0317031	NA
AC005741.2	0.747607	0.422961	1.95788	0.216031	0.828964	NA
AC005752.10	1.56569	-1.51655	1.46745	-1.03346	0.30139	NA
AC005753.1	1.50183	-0.0503288	1.30861	-0.0384596	0.969321	NA
AC005754.7	1.43125	2.93116	1.57281	1.86365	0.0623712	NA
AC005754.8	2.39798	-1.72664	1.35125	-1.27781	0.201315	0.564626
AC005757.6	1.0018	1.55189	1.48813	1.04285	0.297018	NA
AC005758.1	1.29316	-0.507472	1.64511	-0.308473	0.757723	NA
AC005772.2	2.11477	-2.56049	1.30192	-1.96671	0.0492169	NA
AC005775.2	0.657837	1.12796	1.64698	0.684862	0.493431	NA
AC005776.1	0.915275	-2.04456	1.51079	-1.3533	0.17596	NA
AC005780.1	2.66493	-1.28116	1.36455	-0.93889	0.347787	0.704114
AC005785.5	0.558398	0.622469	1.85877	0.334883	0.737713	NA
AC005786.5	14.9714	-0.188611	0.810767	-0.232633	0.816047	0.944613
AC005786.6	1.06427	-0.988387	1.60272	-0.616695	0.537436	NA
AC005787.5	1.25964	0.0439425	1.46872	0.029919	0.976132	NA
AC005808.3	1.07479	0.808259	1.65149	0.489414	0.624549	NA
AC005820.1	1.85974	-2.49129	1.21756	-2.04614	0.0407425	NA
AC005820.2	2.86839	0.681507	1.17003	0.58247	0.56025	0.838315
AC005822.1	2.33174	1.59967	1.26438	1.26519	0.205804	NA
AC005863.1	5.59756	1.53208	1.13002	1.35579	0.175165	0.534071
AC005863.2	2.89772	-0.493079	1.40386	-0.351231	0.725415	0.914393
AC005915.1	5.57804	4.16769	1.14472	3.64081	0.000271782	0.0374387
AC005921.2	2.60452	0.453711	1.33715	0.339311	0.734375	0.916709
AC005922.3	0.831951	-0.021627	1.50636	-0.0143571	0.988545	NA
AC005932.1	2.3798	0.969678	1.39329	0.695963	0.486452	NA
AC006000.5	1.86628	0.359781	1.48073	0.242975	0.808025	NA
AC006004.1	3.4515	0.376454	1.27402	0.295485	0.767623	0.92875
AC006007.1	1.09435	-0.507484	1.7373	-0.292112	0.770201	NA
AC006019.3	1.919	2.48654	1.28315	1.93784	0.0526432	NA
AC006019.4	3.01751	1.41	1.26061	1.1185	0.263354	0.628887
AC006023.8	3.22439	-0.988392	1.49559	-0.660869	0.508696	0.811682
AC006024.3	3.14139	0.372392	1.03888	0.358455	0.720003	0.913015
AC006024.4	1.61211	3.70794	1.25952	2.94393	0.00324072	NA
AC006026.10	2.41643	1.6005	1.33772	1.19643	0.231528	0.598565
AC006026.11	2.03454	0.89688	1.40469	0.638488	0.523156	NA
AC006026.9	2.67058	0.967657	1.2224	0.791602	0.428593	0.761445
AC006028.11	1.62788	2.67627	1.45177	1.84346	0.0652621	NA
AC006029.3	2.21262	-2.54836	1.3933	-1.82901	0.0673985	NA
AC006030.1	2.26784	1.7582	1.36156	1.29132	0.196593	NA
AC006032.1	1.71637	3.33183	1.22962	2.70964	0.00673555	NA
AC006033.22	0.738599	-2.03665	1.64319	-1.23945	0.21518	NA
AC006037.2	0.767007	2.84984	1.89696	1.50232	0.133013	NA
AC006039.4	4.76889	0.309089	1.12842	0.273913	0.784152	0.93373
AC006039.5	1.17394	1.04192	1.51812	0.686318	0.492512	NA
AC006040.7	1.44491	0.885745	1.65619	0.534809	0.592782	NA
AC006042.6	1.13162	1.57634	1.46308	1.07741	0.281295	NA
AC006042.7	0.962733	1.88979	1.54372	1.22418	0.220886	NA
AC006042.8	2.90396	-1.36411	1.38519	-0.984785	0.32473	0.684999
AC006045.3	1.10116	1.29318	1.66679	0.775847	0.437839	NA
AC006050.2	0.819278	2.48828	1.75036	1.42158	0.155147	NA
AC006070.12	2.12705	0.562114	2.12657	0.264329	0.791526	NA
AC006076.1	0.864008	0.775639	1.86439	0.416029	0.677389	NA
AC006077.3	1.05121	-0.638975	1.55939	-0.409759	0.681983	NA
AC006077.4	0.682111	-0.507488	1.87991	-0.269954	0.787196	NA
AC006115.6	0.693571	-0.98838	1.76369	-0.560404	0.575204	NA
AC006115.7	3.53261	3.37288	1.37077	2.46057	0.0138718	0.184876
AC006116.12	0.848043	-0.988371	1.97935	-0.499342	0.617538	NA
AC006116.13	1.71836	-0.5294	1.51209	-0.350112	0.726255	NA
AC006116.15	1.99952	1.67232	1.33842	1.24947	0.211492	NA
AC006116.17	2.69169	-2.83281	1.42669	-1.98558	0.0470797	0.306995
AC006116.19	1.018	0.00800272	1.58426	0.00505138	0.99597	NA
AC006116.21	2.24074	0.593801	1.56362	0.379761	0.704123	NA
AC006116.22	5.36759	-0.66418	0.800528	-0.829676	0.406722	0.746833
AC006116.25	3.98753	-1.51011	1.28104	-1.17882	0.238471	0.606493
AC006116.26	0.834982	-0.508737	1.7871	-0.284672	0.775896	NA
AC006128.2	2.52545	0.034105	1.28875	0.0264636	0.978888	0.997403
AC006130.4	1.21575	0.133381	1.72785	0.0771951	0.938468	NA
AC006132.1	0.839397	0.663029	1.6502	0.401786	0.687841	NA
AC006133.3	1.66652	-1.04139	2.26007	-0.460776	0.644959	NA
AC006133.7	0.54869	0.0127392	1.95645	0.00651135	0.994805	NA
AC006145.4	4.112	2.80709	1.34301	2.09014	0.0366049	0.276383
AC006150.1	0.647239	-0.507491	1.78901	-0.283671	0.776662	NA
AC006152.1	1.17139	2.19328	1.60833	1.3637	0.172663	NA
AC006153.3	4.17264	-0.660195	1.75088	-0.377065	0.706125	0.907791
AC006156.2	0.8614	0.708201	1.21628	0.582271	0.560384	NA
AC006156.5	0.810823	0.401892	1.67665	0.239699	0.810564	NA
AC006157.1	1.53785	1.28507	1.31731	0.975529	0.329298	NA
AC006157.4	0.624879	-1.41135	1.66196	-0.849211	0.395764	NA
AC006159.3	1.10142	0.00300699	1.55065	0.00193919	0.998453	NA
AC006159.4	0.890373	-0.507492	1.72304	-0.294533	0.768351	NA
AC006159.5	0.955339	0.000210771	1.7444	0.000120827	0.999904	NA
AC006160.4	1.92406	-1.69039	1.30018	-1.30012	0.193559	NA
AC006160.5	2.32638	1.01916	1.17798	0.865175	0.386943	NA
AC006195.2	1.6647	0.715487	1.58639	0.451015	0.651979	NA
AC006196.1	4.84111	0.392148	1.33368	0.294035	0.768731	0.928793
AC006227.1	3.1944	1.46574	1.34305	1.09135	0.275119	0.640977
AC006230.3	1.38049	0.031572	1.26039	0.0250494	0.980016	NA
AC006262.11	0.876569	2.34023	1.54901	1.51079	0.130841	NA
AC006262.4	1.99753	2.01594	1.33469	1.51042	0.130936	NA
AC006262.5	2.72301	1.01192	1.35903	0.744594	0.456517	0.780725
AC006262.6	5.3394	2.18409	1.20642	1.81039	0.070235	0.364164
AC006272.2	1.66048	0.185944	1.37079	0.135648	0.8921	NA
AC006273.4	1.26588	-1.00936	1.53024	-0.659608	0.509505	NA
AC006273.5	1.14353	2.50457	1.37327	1.82379	0.0681831	NA
AC006277.2	0.800586	-0.507489	1.5863	-0.319921	0.749029	NA
AC006277.3	2.8686	-0.385882	1.30849	-0.294907	0.768065	0.92875
AC006296.1	1.56058	-0.054718	1.59686	-0.034266	0.972665	NA
AC006296.2	1.03485	0.544958	1.65379	0.329522	0.741762	NA
AC006296.3	2.09761	-0.0630919	1.5124	-0.0417165	0.966725	NA
AC006324.1	1.00176	-0.988404	1.756	-0.562873	0.573522	NA
AC006326.2	0.837708	-0.141659	1.48778	-0.095215	0.924144	NA
AC006326.3	1.97573	0.279202	1.51074	0.184811	0.853377	NA
AC006355.3	2.52583	1.04485	1.56079	0.669438	0.503216	0.808332
AC006369.2	0.598645	0.245438	1.72706	0.142113	0.886991	NA
AC006369.3	0.79124	0.946861	1.56177	0.606275	0.544332	NA
AC006372.4	7.73611	1.05471	1.01886	1.03519	0.300582	0.664467
AC006372.5	1.41565	-1.00901	1.48778	-0.678197	0.497647	NA
AC006372.6	0.952488	1.26369	1.67192	0.755834	0.449749	NA
AC006373.1	0.7694	0.0234878	2.02245	0.0116135	0.990734	NA
AC006374.2	1.48958	-0.507485	1.49892	-0.338567	0.734936	NA
AC006378.2	1.03096	0.589545	1.62836	0.362048	0.717316	NA
AC006380.3	1.45445	-1.51236	1.4853	-1.01822	0.308573	NA
AC006382.1	1.93868	-2.04798	1.48814	-1.3762	0.168761	NA
AC006385.4	2.23609	0.411241	1.43567	0.286444	0.774538	NA
AC006390.3	2.91881	2.17308	1.36788	1.58864	0.112141	0.44104
AC006390.4	0.817642	-0.507478	1.91321	-0.26525	0.790817	NA
AC006427.2	2.16043	0.656538	1.34426	0.488402	0.625265	NA
AC006445.6	0.989154	1.41818	1.49324	0.94973	0.342249	NA
AC006445.7	1.34374	-1.27817	1.49699	-0.853823	0.393203	NA
AC006445.8	3.74835	1.63957	1.04491	1.5691	0.116624	0.448639
AC006458.3	1.36157	-1.55609	1.60206	-0.971305	0.331397	NA
AC006460.2	1.02833	-0.988384	1.80979	-0.546133	0.584975	NA
AC006465.4	1.46658	0.714515	1.60257	0.445856	0.655701	NA
AC006466.5	0.889302	0.492547	1.59461	0.308884	0.75741	NA
AC006481.1	0.956211	1.90822	1.5899	1.20021	0.230056	NA
AC006482.1	1.11069	0.0156561	1.79622	0.00871614	0.993046	NA
AC006486.10	2.79022	0.347941	1.19933	0.290113	0.77173	0.929743
AC006499.1	2.12048	-0.990025	1.48506	-0.666658	0.504991	NA
AC006499.2	1.22376	0.78149	1.62498	0.480922	0.630572	NA
AC006499.3	1.6333	-0.507491	1.51421	-0.335153	0.73751	NA
AC006499.4	0.862209	0.727368	1.56915	0.463542	0.642976	NA
AC006499.5	1.36912	0.00452284	1.53506	0.00294637	0.997649	NA
AC006499.6	1.94623	2.85522	1.33311	2.14178	0.0322114	NA
AC006499.7	1.11448	-0.507489	1.56053	-0.325202	0.745028	NA
AC006499.8	3.48464	2.76871	1.32924	2.08293	0.0372574	0.278399
AC006509.4	0.759236	0.963706	1.89469	0.508636	0.611007	NA
AC006509.7	1.5299	-1.67735	1.22887	-1.36496	0.172267	NA
AC006509.8	0.735308	-1.21379	1.69363	-0.716681	0.473571	NA
AC006538.1	2.82582	1.40408	1.26201	1.11257	0.265893	0.631994
AC006538.8	1.57487	1.38697	1.43869	0.964048	0.335022	NA
AC006539.2	1.26393	-0.472085	1.52291	-0.309989	0.75657	NA
AC006539.3	1.76118	-0.82222	1.3708	-0.599812	0.548632	NA
AC006547.13	3.33824	0.485745	1.19781	0.405529	0.685089	0.898438
AC006548.26	0.961759	2.82122	2.25125	1.25318	0.210141	NA
AC006548.29	1.81453	0.777486	1.49426	0.520316	0.602843	NA
AC006552.1	3.99722	0.925633	1.23736	0.748068	0.454419	0.779245
AC006840.1	0.941471	-0.988392	1.55765	-0.63454	0.525729	NA
AC006942.4	0.761761	-0.090423	1.45109	-0.062314	0.950313	NA
AC006946.15	2.1166	1.94893	1.2992	1.50011	0.133587	NA
AC006946.16	4.45326	3.97513	1.27187	3.12542	0.00177549	0.0812672
AC006946.17	1.06447	-0.507489	1.71734	-0.295509	0.767605	NA
AC006947.1	0.88012	-0.507491	1.67133	-0.303645	0.761398	NA
AC006960.5	1.13093	-3.29799	1.80727	-1.82485	0.0680244	NA
AC006960.7	1.17575	0.453756	1.63001	0.278377	0.780723	NA
AC006978.6	3.45629	-1.17403	1.11772	-1.05038	0.293543	0.657685
AC006986.4	0.95427	-0.611144	1.81811	-0.336142	0.736764	NA
AC006987.1	0.833528	-0.463332	1.68978	-0.274197	0.783933	NA
AC006987.2	0.588063	-0.988382	1.64837	-0.599612	0.548765	NA
AC006987.3	2.04565	1.53741	1.38235	1.11217	0.266064	NA
AC006987.4	0.843232	-0.507494	1.66395	-0.304993	0.760372	NA
AC006987.6	0.655011	-0.507489	1.8782	-0.2702	0.787006	NA
AC006987.7	2.98637	0.0798099	1.11677	0.0714652	0.943028	0.989507
AC006988.3	3.08908	-1.24435	1.12011	-1.11092	0.266602	0.63237
AC006988.4	0.6622	-0.620908	1.80774	-0.343471	0.731244	NA
AC006994.1	1.53999	-1.5159	1.52686	-0.992822	0.320797	NA
AC006994.2	6.92598	1.46292	1.1937	1.22553	0.220374	0.585583
AC006998.1	0.736049	-0.989618	1.7253	-0.573592	0.566244	NA
AC006999.1	1.33633	-3.69901	1.50866	-2.45185	0.0142122	NA
AC007000.7	1.74584	1.30828	1.23512	1.05923	0.289495	NA
AC007001.4	2.25103	1.06335	1.30561	0.814445	0.41539	NA
AC007003.1	0.609628	0.013425	1.74355	0.00769984	0.993856	NA
AC007014.1	0.914724	0.621401	1.69198	0.367263	0.713423	NA
AC007036.4	1.1252	2.23903	1.34447	1.66536	0.0958413	NA
AC007036.6	1.28303	1.20001	1.36066	0.88193	0.377815	NA
AC007038.7	3.52884	-0.711706	1.09143	-0.652085	0.514347	0.814656
AC007040.11	6.55403	1.34951	0.99371	1.35806	0.174445	0.532982
AC007040.5	2.71096	2.13924	1.30104	1.64426	0.100123	0.421656
AC007040.7	0.705115	0.236525	1.64955	0.143388	0.885984	NA
AC007040.8	1.37554	2.03078	1.41133	1.43891	0.150176	NA
AC007041.2	2.43802	-0.994438	1.28362	-0.774713	0.438509	0.768591
AC007041.3	3.34192	1.03356	1.0809	0.956198	0.338972	0.697327
AC007050.11	4.44975	2.82923	1.24629	2.27012	0.0232	0.229667
AC007050.17	1.47314	2.29544	1.50714	1.52305	0.127747	NA
AC007050.18	1.71462	1.97626	1.49195	1.32462	0.185298	NA
AC007050.9	11.6066	0.300412	0.732887	0.409903	0.681877	0.897402
AC007064.23	6.38218	0.675819	1.23844	0.545701	0.585271	0.851355
AC007064.29	1.13901	-0.939769	1.61284	-0.582681	0.560108	NA
AC007091.1	1.18478	-0.507486	1.66357	-0.305058	0.760322	NA
AC007092.1	9.26712	0.266371	0.918043	0.290151	0.771701	0.929743
AC007095.2	3.28093	-1.59829	1.08139	-1.478	0.139408	0.482145
AC007099.1	3.2459	-0.345983	1.39144	-0.24865	0.803631	0.940767
AC007106.1	1.48743	-0.194791	1.44372	-0.134923	0.892673	NA
AC007126.1	8.45323	-0.392036	0.944145	-0.415229	0.677974	0.895645
AC007128.1	1.58269	1.66856	1.49651	1.11497	0.264864	NA
AC007131.1	3.45812	2.63382	1.30714	2.01494	0.0439107	0.298178
AC007131.2	31.6773	-0.0828998	0.640084	-0.129514	0.896951	0.974935
AC007161.5	2.5923	-1.9105	1.16061	-1.64611	0.0997406	0.421452
AC007163.10	0.899461	-0.507483	1.73862	-0.291888	0.770372	NA
AC007163.12	1.559	1.57292	1.56468	1.00527	0.314769	NA
AC007163.13	5.21846	-0.500445	1.2101	-0.413555	0.6792	0.896155
AC007163.3	3.51906	1.32176	1.10136	1.20012	0.230094	0.596984
AC007163.6	1.01116	-0.507492	1.59128	-0.31892	0.749787	NA
AC007163.8	0.819744	-1.3973	1.55555	-0.898266	0.369044	NA
AC007163.9	1.97245	-0.238151	1.47596	-0.161353	0.871815	NA
AC007179.1	1.05196	-0.50748	1.67996	-0.302079	0.762592	NA
AC007182.6	2.51538	0.937175	1.15845	0.808989	0.418522	0.755606
AC007189.2	2.16308	1.13846	1.32572	0.85875	0.390479	NA
AC007191.4	8.55072	2.18801	0.918402	2.38241	0.0171998	0.201203
AC007192.4	0.783824	2.82204	1.61285	1.74972	0.0801665	NA
AC007193.6	0.637744	1.17993	1.83417	0.643305	0.520026	NA
AC007193.9	1.00703	-0.507485	1.90909	-0.265826	0.790374	NA
AC007204.3	1.30209	0.593108	1.58422	0.374385	0.708118	NA
AC007228.11	4.15053	-0.469712	1.30828	-0.359031	0.719572	0.912854
AC007228.5	0.986378	-0.50749	1.69379	-0.299618	0.764469	NA
AC007228.9	1.29896	-1.72276	1.39861	-1.23177	0.218036	NA
AC007237.2	1.13856	-0.507487	1.75888	-0.288528	0.772942	NA
AC007238.1	5.60191	1.21507	0.951823	1.27657	0.201753	0.564799
AC007240.1	5.50803	0.369089	1.14213	0.323159	0.746575	0.921521
AC007242.3	0.584545	-0.507487	2.02176	-0.251013	0.801804	NA
AC007246.3	12.4425	0.488289	0.881053	0.554211	0.579435	0.848715
AC007248.6	1.4974	0.303775	1.61687	0.187878	0.850972	NA
AC007248.7	1.2944	0.566909	1.50452	0.376805	0.706319	NA
AC007249.3	1.42852	0.642044	1.19697	0.536393	0.591687	NA
AC007250.3	3.13271	0.813242	0.866505	0.938531	0.347972	0.704114
AC007250.4	1.55913	1.25138	1.47853	0.846369	0.397347	NA
AC007251.2	1.52053	-0.507493	1.54287	-0.328928	0.74221	NA
AC007253.1	1.1042	-0.0551016	1.61347	-0.0341509	0.972757	NA
AC007254.3	7.78016	4.11709	1.21645	3.38452	0.000713032	0.0572276
AC007255.8	2.40671	3.23168	1.37454	2.3511	0.018718	0.209575
AC007256.5	4.56077	-0.605048	1.19419	-0.506661	0.612392	0.864165
AC007272.2	1.1928	-0.220067	1.46351	-0.150369	0.880473	NA
AC007274.1	0.648781	-0.507477	1.72088	-0.294895	0.768074	NA
AC007274.2	0.85908	0.00415541	1.52647	0.00272224	0.997828	NA
AC007274.4	1.97111	-0.875269	1.37272	-0.637616	0.523724	NA
AC007274.5	0.944589	2.22532	1.56157	1.42505	0.154142	NA
AC007275.1	2.14818	1.47748	1.48649	0.993934	0.320255	NA
AC007275.3	0.986379	2.07521	1.67861	1.23627	0.216358	NA
AC007276.5	3.49162	0.142649	1.24369	0.114698	0.908684	0.978609
AC007276.6	1.14491	0.740381	1.48092	0.499945	0.617114	NA
AC007277.2	1.40958	-1.48293	1.52887	-0.969954	0.332069	NA
AC007277.3	5.74778	3.67998	1.21447	3.0301	0.0024447	0.0880819
AC007278.2	2.44156	-2.61892	1.30745	-2.00307	0.0451699	0.301313
AC007278.3	4.02689	0.921708	1.17671	0.783294	0.433455	0.765568
AC007279.2	1.57931	2.04243	1.54383	1.32297	0.185847	NA
AC007282.6	1.19999	2.37398	1.52449	1.55723	0.119415	NA
AC007285.6	1.70254	1.05341	1.39456	0.755373	0.450025	NA
AC007285.7	1.38308	1.91049	1.56216	1.22299	0.221335	NA
AC007292.1	1.21518	0.395697	1.53035	0.258566	0.79597	NA
AC007292.3	2.16909	2.40693	1.27135	1.89321	0.0583302	NA
AC007292.6	0.607959	0.288856	1.88573	0.15318	0.878257	NA
AC007292.7	0.704005	-0.50749	1.59256	-0.318664	0.749981	NA
AC007317.1	1.02947	0.701359	1.5629	0.448755	0.653608	NA
AC007319.1	2.48867	1.67053	1.45746	1.14619	0.251716	0.617715
AC007319.2	0.642274	-0.505864	1.82038	-0.277889	0.781098	NA
AC007326.10	8.79426	1.42315	0.995965	1.42892	0.153028	0.502341
AC007326.9	0.991021	2.63349	1.69846	1.55052	0.121018	NA
AC007327.5	1.07233	0.16713	1.51932	0.110003	0.912407	NA
AC007349.4	2.528	-1.0101	1.66999	-0.604855	0.545275	0.830244
AC007349.5	2.55462	1.35832	1.45252	0.935143	0.349714	0.705658
AC007349.6	1.23486	-1.46188	1.67977	-0.870287	0.384144	NA
AC007349.7	0.885123	1.36778	1.67687	0.815676	0.414686	NA
AC007362.3	1.23316	2.35133	1.61485	1.45606	0.145375	NA
AC007364.1	3.49321	1.73299	1.3237	1.3092	0.190467	0.552286
AC007365.1	1.92231	2.53197	1.38394	1.82954	0.0673193	NA
AC007365.3	4.38526	-1.01131	0.852085	-1.18687	0.235278	0.602882
AC007381.2	2.57664	-0.988386	1.43809	-0.68729	0.4919	0.802763
AC007381.3	4.46166	-0.0309466	0.975534	-0.0317227	0.974693	0.996561
AC007386.2	6.28837	1.60071	1.00897	1.58647	0.112632	0.44201
AC007386.3	1.36305	-0.469636	1.52903	-0.307146	0.758732	NA
AC007386.4	2.61731	0.712045	1.3146	0.541645	0.588063	0.853066
AC007389.1	1.82604	1.73322	1.34752	1.28623	0.198363	NA
AC007389.2	0.7167	0.0144399	1.76639	0.00817481	0.993478	NA
AC007389.3	2.55765	1.75766	1.33354	1.31804	0.18749	0.549682
AC007389.4	1.34508	1.81655	1.41646	1.28245	0.199683	NA
AC007390.4	1.01304	-3.08801	1.59104	-1.94088	0.0522729	NA
AC007391.2	0.683299	-0.507491	1.75678	-0.288875	0.772677	NA
AC007392.3	2.87046	1.20508	1.20442	1.00055	0.317046	0.677117
AC007392.4	1.1292	-0.478695	1.62181	-0.29516	0.767872	NA
AC007394.2	1.48643	-0.52812	1.35274	-0.390408	0.696235	NA
AC007394.3	1.54183	0.748984	1.58268	0.473236	0.636045	NA
AC007395.3	0.916347	-0.988385	1.72125	-0.574224	0.565816	NA
AC007395.4	0.930303	-0.472634	1.77483	-0.266298	0.79001	NA
AC007395.5	0.619099	1.7787	1.92729	0.922903	0.356058	NA
AC007403.1	0.969424	-0.988384	1.51618	-0.65189	0.514472	NA
AC007403.2	1.84645	-0.0526975	1.51861	-0.0347013	0.972318	NA
AC007403.3	2.05952	2.10287	1.35048	1.55713	0.119439	NA
AC007405.2	3.57673	-1.80539	1.22703	-1.47136	0.141195	0.484696
AC007405.4	5.74175	0.652248	1.08315	0.602177	0.547056	0.831416
AC007405.5	1.74704	-0.152335	1.29656	-0.117491	0.906471	NA
AC007405.6	1.71402	1.27576	1.27433	1.00113	0.316766	NA
AC007405.8	1.39079	2.53033	1.41828	1.78408	0.0744105	NA
AC007422.1	2.64662	-2.1244	1.39509	-1.52277	0.127816	0.465285
AC007461.2	3.99123	-1.80216	1.18742	-1.51772	0.129086	0.466715
AC007463.2	2.11037	-1.52274	1.522	-1.00049	0.317075	NA
AC007464.1	3.79983	-0.507484	1.48554	-0.341616	0.73264	0.916322
AC007491.1	4.90114	-2.66333	1.14156	-2.33306	0.0196451	0.214161
AC007551.2	0.983372	-0.988375	1.69111	-0.584453	0.558916	NA
AC007551.3	12.8992	-0.293449	0.61051	-0.480662	0.630757	0.873451
AC007556.2	0.901426	-0.507495	1.8428	-0.275394	0.783014	NA
AC007557.2	1.74521	0.882181	1.41609	0.62297	0.533304	NA
AC007557.3	1.13388	-0.50749	1.59723	-0.317731	0.750689	NA
AC007557.4	1.58504	0.713415	1.4111	0.505575	0.613155	NA
AC007563.1	6.77683	1.47449	0.974414	1.51321	0.130226	0.468175
AC007563.2	0.960142	-0.507485	1.64215	-0.309038	0.757293	NA
AC007563.3	1.93256	-0.428286	1.29045	-0.331889	0.739973	NA
AC007563.4	0.732217	0.731684	1.95444	0.37437	0.708129	NA
AC007563.5	1.04507	1.48117	1.56519	0.946317	0.343987	NA
AC007566.10	2.94814	-0.441388	0.839587	-0.52572	0.599082	0.857456
AC007566.11	4.18474	2.21847	1.15391	1.92257	0.0545336	0.327829
AC007568.1	0.890051	-0.50751	2.43464	-0.208454	0.834875	NA
AC007652.1	1.10434	-1.99751	1.54371	-1.29396	0.195679	NA
AC007677.1	0.992284	-0.507485	1.6872	-0.300786	0.763578	NA
AC007677.2	0.786877	-0.97128	1.58246	-0.61378	0.539361	NA
AC007682.1	8.98819	0.124734	1.05263	0.118497	0.905674	0.977781
AC007731.1	4.20503	0.397743	1.35709	0.293086	0.769457	0.928985
AC007740.1	5.60522	0.081534	1.02692	0.0793968	0.936717	0.987654
AC007743.1	3.62926	2.8067	1.21927	2.30195	0.0213382	0.22146
AC007750.5	4.69639	0.113935	1.21783	0.0935556	0.925462	0.983914
AC007773.2	1.54106	-1.07205	1.30567	-0.821074	0.411604	NA
AC007787.2	2.51489	2.80911	1.25717	2.23447	0.0254524	0.234574
AC007787.3	1.2661	1.19325	1.39142	0.857578	0.391126	NA
AC007790.3	0.687934	-0.507489	1.75595	-0.289011	0.772573	NA
AC007790.4	1.4072	0.469313	1.54677	0.303416	0.761573	NA
AC007792.1	0.94736	0.422033	1.73087	0.243827	0.807365	NA
AC007795.1	0.692989	-0.542878	1.79408	-0.302594	0.7622	NA
AC007796.1	1.77021	-0.507489	1.49728	-0.338942	0.734654	NA
AC007879.1	0.96408	1.6857	1.68101	1.00279	0.315964	NA
AC007879.2	1.74984	-1.17701	1.48346	-0.793422	0.427532	NA
AC007879.4	0.919735	-0.0505515	1.59667	-0.0316606	0.974743	NA
AC007879.5	1.9153	0.774776	1.30929	0.591752	0.554017	NA
AC007879.6	0.939683	-0.507487	1.70972	-0.296825	0.7666	NA
AC007879.7	1.7435	0.933344	1.27502	0.732023	0.464154	NA
AC007880.1	4.33878	1.60992	0.928503	1.73389	0.0829381	0.38964
AC007919.18	1.32376	-0.50747	1.75203	-0.289647	0.772086	NA
AC007919.19	1.48376	0.596954	1.50043	0.397855	0.690737	NA
AC007950.1	1.60024	0.681333	1.60348	0.42491	0.670903	NA
AC007950.2	3.46711	2.24625	1.27746	1.75837	0.0786851	0.382144
AC007966.1	1.48685	-0.00544996	1.49295	-0.00365047	0.997087	NA
AC007967.3	0.837423	-0.480655	1.74514	-0.275425	0.78299	NA
AC007969.3	0.937294	-0.988381	1.63611	-0.604105	0.545774	NA
AC007969.5	7.03984	-0.264696	0.706736	-0.374534	0.708007	0.908574
AC007970.1	2.8807	0.324513	1.45303	0.223335	0.823275	0.947514
AC008060.5	1.90289	-0.988393	1.51862	-0.65085	0.515143	NA
AC008060.7	4.41378	0.519992	1.14422	0.45445	0.649505	0.88137
AC008060.8	1.84776	-0.85437	1.43669	-0.59468	0.552057	NA
AC008062.1	1.94218	1.53409	1.4339	1.06987	0.284677	NA
AC008063.2	1.39336	-0.760431	1.47607	-0.515172	0.606433	NA
AC008063.3	1.57424	0.28049	1.395	0.201068	0.840645	NA
AC008063.5	3.30027	0.702612	1.23264	0.570007	0.568673	0.842572
AC008065.1	0.982725	0.651177	1.60743	0.405105	0.685401	NA
AC008067.2	0.75674	0.941493	2.02763	0.464332	0.64241	NA
AC008069.1	1.25533	-0.507489	1.45927	-0.347769	0.728013	NA
AC008069.2	2.39813	0.0662528	1.36727	0.0484562	0.961353	0.993667
AC008070.1	1.41297	0.124309	1.37871	0.0901634	0.928157	NA
AC008071.2	0.803826	0.0172396	1.83531	0.00939328	0.992505	NA
AC008072.1	3.04171	-0.346184	1.15012	-0.300997	0.763417	0.927611
AC008073.7	2.04061	1.25286	1.44375	0.867781	0.385514	NA
AC008073.9	1.46641	-0.507483	1.57449	-0.322316	0.747213	NA
AC008074.3	0.96396	0.290621	1.641	0.1771	0.85943	NA
AC008074.4	1.49057	-0.398176	1.31767	-0.302181	0.762514	NA
AC008074.5	0.840247	0.636612	1.6681	0.381639	0.702729	NA
AC008079.10	33.1784	1.57983	0.799152	1.97688	0.0480549	0.310072
AC008103.4	0.51366	-0.507493	1.96537	-0.258217	0.796239	NA
AC008132.13	1.63225	2.68509	1.39253	1.92821	0.0538289	NA
AC008154.4	0.964335	0.389322	1.69398	0.229826	0.818227	NA
AC008155.1	3.42772	-2.80968	1.06246	-2.6445	0.00818117	0.147702
AC008155.2	0.670734	-0.507489	1.9041	-0.266525	0.789835	NA
AC008163.6	1.27069	-2.18115	1.67412	-1.30286	0.192622	NA
AC008173.1	0.553606	-0.507489	1.79611	-0.282549	0.777523	NA
AC008174.3	0.595667	-0.507483	1.93025	-0.26291	0.79262	NA
AC008176.2	1.06654	-0.611369	1.57215	-0.388874	0.69737	NA
AC008264.4	0.678667	-0.060421	1.932	-0.0312739	0.975051	NA
AC008265.2	3.22173	0.236986	0.985708	0.240423	0.810003	0.943097
AC008268.1	3.04301	2.18433	1.3455	1.62343	0.104497	0.428257
AC008268.2	1.12567	1.79473	1.70265	1.05408	0.291845	NA
AC008268.3	5.77224	-1.76236	1.30905	-1.34629	0.17821	0.538475
AC008269.2	1.58928	1.85188	1.3798	1.34213	0.179554	NA
AC008271.1	5.43893	1.38724	1.11611	1.24292	0.213896	0.57735
AC008277.1	2.66701	-1.08493	1.32276	-0.820207	0.412098	0.750451
AC008278.2	1.15055	-0.507491	1.7313	-0.293127	0.769425	NA
AC008278.3	1.00672	0.964884	1.56509	0.616505	0.537561	NA
AC008279.1	1.67806	-0.524925	1.37145	-0.382751	0.701904	NA
AC008280.1	0.966955	1.38298	1.48489	0.931365	0.351665	NA
AC008280.2	0.974028	0.793645	1.55889	0.509108	0.610677	NA
AC008281.1	1.36891	1.74693	1.48763	1.1743	0.240274	NA
AC008427.2	1.56415	-0.52631	1.42076	-0.370443	0.711053	NA
AC008440.10	0.998642	-0.95577	1.36363	-0.700903	0.483364	NA
AC008500.1	2.93316	-0.0406649	1.33871	-0.0303761	0.975767	0.996774
AC008533.1	2.44737	2.90536	1.2621	2.30201	0.0213347	0.22146
AC008565.1	1.39699	-0.00160218	1.48502	-0.00107889	0.999139	NA
AC008592.3	1.08269	-3.34223	1.47032	-2.27312	0.0230187	NA
AC008592.4	0.58668	-0.507496	1.85042	-0.274259	0.783885	NA
AC008592.5	1.23519	-0.0286041	1.3857	-0.0206423	0.983531	NA
AC008592.6	1.37652	0.00579328	1.55246	0.00373168	0.997023	NA
AC008592.7	0.958206	-0.50749	1.7003	-0.298471	0.765343	NA
AC008592.8	0.947875	-0.465136	1.58803	-0.292901	0.769597	NA
AC008691.1	17.8869	0.922024	0.910423	1.01274	0.311183	0.67231
AC008694.2	0.699834	-0.50749	1.77901	-0.285266	0.77544	NA
AC008694.3	2.46852	0.581922	1.1554	0.503652	0.614506	0.865462
AC008697.1	19.5792	-0.103236	0.813135	-0.12696	0.898972	0.975736
AC008703.1	4.47637	-0.153921	1.40452	-0.109589	0.912735	0.980038
AC008728.2	0.785813	-0.507489	1.72888	-0.293536	0.769113	NA
AC008753.1	1.39592	-0.648369	1.39916	-0.463398	0.643079	NA
AC008753.2	1.69801	1.77914	1.21252	1.4673	0.142294	NA
AC008753.3	0.918589	0.101857	1.25399	0.0812264	0.935262	NA
AC008753.4	0.580261	0.985713	1.75481	0.561719	0.574307	NA
AC008753.6	0.816624	1.9068	1.60169	1.1905	0.233852	NA
AC008781.7	1.62917	1.91013	1.40566	1.35889	0.174182	NA
AC008834.1	1.61215	-1.67172	1.42443	-1.17361	0.240553	NA
AC008850.3	0.729004	0.364142	1.69848	0.214394	0.83024	NA
AC008872.1	2.80552	2.8185	1.12113	2.51399	0.0119373	0.171875
AC008888.7	5.96625	1.11858	0.989976	1.1299	0.258517	0.624656
AC008937.2	1.01213	-0.988364	1.76829	-0.558936	0.576205	NA
AC008937.3	1.76196	0.559167	1.41889	0.394088	0.693516	NA
AC008940.1	1.57026	1.21463	1.53543	0.791068	0.428904	NA
AC008985.1	4.12716	0.3666	1.19857	0.305864	0.759708	0.926338
AC008991.1	0.975801	1.79742	1.60389	1.12066	0.262433	NA
AC008992.1	0.863632	-0.988389	1.71691	-0.57568	0.564832	NA
AC009005.2	0.753364	-0.988385	1.55394	-0.63605	0.524744	NA
AC009014.3	4.05643	1.9845	1.11194	1.78472	0.0743071	0.373413
AC009095.4	2.3654	-0.903799	1.45957	-0.619224	0.535769	NA
AC009110.1	0.879819	1.20888	1.53563	0.787215	0.431156	NA
AC009120.10	1.00528	1.61135	1.53703	1.04835	0.294475	NA
AC009120.11	2.58301	0.328351	1.46899	0.223521	0.82313	0.94751
AC009120.3	1.53478	-2.91178	1.32594	-2.19601	0.028091	NA
AC009120.4	12.6237	-2.19354	1.03821	-2.11282	0.0346165	0.269045
AC009120.5	1.51954	0.000698071	1.59079	0.00043882	0.99965	NA
AC009120.6	3.72105	1.64196	1.24579	1.31801	0.1875	0.549682
AC009120.8	1.25475	1.36831	1.4048	0.974026	0.330044	NA
AC009120.9	2.17082	-4.14947	1.44552	-2.87057	0.00409733	NA
AC009133.12	3.4088	2.68058	1.16768	2.29565	0.0216959	0.223077
AC009133.17	2.26839	-0.143497	1.38871	-0.103331	0.9177	NA
AC009133.21	1.11847	0.305788	1.59474	0.191748	0.84794	NA
AC009134.1	1.12616	1.53004	1.55236	0.985624	0.324318	NA
AC009158.1	3.1031	1.74044	1.37235	1.26822	0.204721	0.567767
AC009161.1	0.664881	0.438681	1.70079	0.257927	0.796463	NA
AC009166.3	1.07254	1.76472	1.64177	1.07489	0.282425	NA
AC009166.5	0.844478	0.311986	1.60788	0.194035	0.846148	NA
AC009166.7	4.51725	-2.03564	1.32233	-1.53944	0.123698	0.457951
AC009196.1	1.08302	0.764907	1.69571	0.451083	0.65193	NA
AC009196.2	1.06465	-0.661705	1.34192	-0.493102	0.621941	NA
AC009223.1	2.45666	0.542694	1.4064	0.385874	0.69959	0.905785
AC009227.2	3.39875	-1.26911	1.04872	-1.21015	0.22622	0.591637
AC009227.3	1.29251	0.0156803	1.69991	0.00922417	0.99264	NA
AC009229.4	1.32203	-0.890883	1.50811	-0.590729	0.554702	NA
AC009229.5	1.30861	0.4912	1.57704	0.311469	0.755444	NA
AC009232.2	7.39734	0.517951	1.0374	0.499277	0.617584	0.866474
AC009233.1	0.997939	1.76151	1.54033	1.14359	0.252794	NA
AC009234.1	2.0807	-0.0956109	1.07217	-0.0891753	0.928943	NA
AC009235.4	0.848197	2.16633	1.61104	1.34468	0.178728	NA
AC009236.1	2.48846	1.06717	1.35172	0.789492	0.429825	0.762428
AC009236.2	2.14776	1.24738	1.40613	0.887105	0.375022	NA
AC009237.10	0.785142	0.709	1.95102	0.3634	0.716306	NA
AC009237.11	0.67716	-0.50014	2.00706	-0.249191	0.803213	NA
AC009237.12	1.63108	-0.539215	1.60849	-0.335232	0.73745	NA
AC009237.7	2.21264	0.00473335	1.5378	0.00307801	0.997544	NA
AC009237.8	7.31087	-1.24889	0.937424	-1.33225	0.182777	0.544263
AC009238.5	0.524034	-0.507485	1.89462	-0.267856	0.78881	NA
AC009239.1	1.79328	-1.97005	1.39853	-1.40866	0.158937	NA
AC009240.1	0.583536	0.000431537	1.75217	0.000246287	0.999803	NA
AC009245.3	2.08034	-1.19796	0.933409	-1.28343	0.199343	NA
AC009262.2	1.30625	-0.507484	1.62067	-0.313133	0.75418	NA
AC009263.2	3.02958	-0.269704	1.22622	-0.219948	0.825912	0.948556
AC009264.1	5.19271	1.88036	1.05716	1.77868	0.0752917	0.375224
AC009274.6	1.48131	2.27589	1.61696	1.40751	0.159277	NA
AC009276.4	1.00966	-0.458611	1.58138	-0.290006	0.771811	NA
AC009294.1	1.58174	0.929521	1.52919	0.607851	0.543287	NA
AC009297.1	1.47401	-0.507491	1.48937	-0.340743	0.733297	NA
AC009299.2	13.1433	-0.436483	0.81859	-0.533213	0.593886	0.855632
AC009299.3	3.52231	2.43257	1.20474	2.01917	0.0434695	0.297403
AC009299.4	5.66799	-1.06867	0.93323	-1.14514	0.252153	0.617929
AC009302.2	0.66849	-0.507486	2.07686	-0.244352	0.806958	NA
AC009302.3	5.04413	0.930686	1.01587	0.91615	0.359588	0.712825
AC009302.4	0.923042	0.0129382	1.65645	0.00781081	0.993768	NA
AC009303.1	6.64543	0.170033	1.13049	0.150407	0.880444	0.968541
AC009303.2	7.22233	-1.62332	0.72576	-2.23671	0.0253052	0.234574
AC009305.1	0.938926	-0.664822	1.7173	-0.387132	0.698659	NA
AC009310.1	1.08984	-0.507477	1.74935	-0.290095	0.771744	NA
AC009312.1	1.0755	0.00127049	1.58352	0.000802316	0.99936	NA
AC009313.1	1.58683	-1.42282	1.27753	-1.11373	0.265397	NA
AC009313.2	5.06097	-1.05178	1.33108	-0.790176	0.429425	0.762125
AC009336.24	2.13562	-1.20167	1.30134	-0.923413	0.355792	NA
AC009362.2	1.03222	-1.31205	1.25085	-1.04893	0.294212	NA
AC009365.3	5.44008	-0.501825	1.27525	-0.393511	0.693942	0.903584
AC009365.4	1.06925	0.502108	1.59421	0.314957	0.752794	NA
AC009403.2	1.65441	-0.623008	1.32917	-0.46872	0.63927	NA
AC009404.2	8.84696	0.643172	0.948578	0.678039	0.497747	0.805286
AC009404.5	6.69925	0.365622	1.0324	0.354147	0.723228	0.913641
AC009410.1	1.07752	-0.988375	1.72314	-0.573589	0.566246	NA
AC009411.1	1.57494	-0.507479	1.65323	-0.306962	0.758872	NA
AC009411.2	1.14411	1.16898	1.47719	0.791353	0.428738	NA
AC009413.1	2.11274	0.584752	1.10485	0.529257	0.596627	NA
AC009413.2	0.723598	-0.164432	1.70515	-0.096433	0.923177	NA
AC009429.1	1.37242	-1.71799	1.53158	-1.12171	0.261985	NA
AC009473.1	1.56415	0.00550895	1.57054	0.00350769	0.997201	NA
AC009474.1	3.98203	2.05633	1.31354	1.56548	0.11747	0.449527
AC009474.2	0.69102	0.0853399	1.49077	0.0572456	0.95435	NA
AC009476.1	1.30561	0.832095	1.68908	0.492633	0.622272	NA
AC009477.6	1.35245	0.565443	1.55223	0.364277	0.715651	NA
AC009477.8	0.890914	2.40856	1.67438	1.43848	0.150299	NA
AC009480.3	0.683111	-0.968539	1.6925	-0.572254	0.56715	NA
AC009480.4	1.6554	-1.10316	1.40696	-0.784074	0.432997	NA
AC009484.1	1.14317	1.9615	1.56479	1.25353	0.210014	NA
AC009487.4	0.819543	-0.507511	1.68985	-0.300329	0.763926	NA
AC009487.6	5.96411	-1.09632	0.968504	-1.13197	0.257645	0.623827
AC009487.7	2.15017	1.08379	1.33282	0.813159	0.416127	NA
AC009489.1	2.33908	0.293425	1.75346	0.167341	0.867102	NA
AC009492.1	2.19713	-3.47449	1.48997	-2.33192	0.019705	NA
AC009494.1	1.10284	0.600434	1.52716	0.393171	0.694194	NA
AC009494.4	1.0701	0.00773041	1.78749	0.00432473	0.996549	NA
AC009494.5	0.670067	-0.507481	2.03328	-0.249587	0.802907	NA
AC009495.2	1.53787	-1.74847	1.55356	-1.12546	0.260394	NA
AC009495.3	1.00264	-0.507492	1.53569	-0.330466	0.741048	NA
AC009498.1	1.24261	-1.51896	1.58911	-0.955851	0.339147	NA
AC009498.2	1.17382	0.59796	1.54034	0.388201	0.697868	NA
AC009499.1	2.72904	2.47432	1.25033	1.97893	0.0478239	0.309412
AC009499.2	0.734402	0.727024	2.03866	0.356619	0.721377	NA
AC009500.2	1.19286	0.799153	1.70007	0.47007	0.638305	NA
AC009501.4	27.891	-0.464654	0.695176	-0.668397	0.50388	0.808794
AC009501.5	2.58286	0.543532	1.44021	0.377397	0.705878	0.907791
AC009502.1	1.8027	1.45477	1.35827	1.07105	0.284147	NA
AC009502.2	1.15927	-0.988383	1.72292	-0.573667	0.566193	NA
AC009502.4	10.7838	1.63037	1.01926	1.59957	0.109694	0.43832
AC009505.2	1.44087	-0.0512857	1.47102	-0.0348641	0.972188	NA
AC009505.4	1.32818	-0.0915162	1.69237	-0.0540758	0.956875	NA
AC009506.1	4.66104	-2.61788	1.0119	-2.58709	0.00967893	0.159258
AC009506.2	2.02175	-0.559477	1.28937	-0.433914	0.664351	NA
AC009508.1	0.729285	-0.752508	1.77382	-0.42423	0.671398	NA
AC009517.2	0.976621	-0.988571	1.6877	-0.58575	0.558043	NA
AC009518.2	1.72818	-0.479791	1.52133	-0.315377	0.752476	NA
AC009518.4	4.34135	2.62177	1.20492	2.17588	0.0295641	0.249995
AC009518.8	2.19108	-1.01939	1.53249	-0.665188	0.50593	NA
AC009530.1	1.56475	1.72947	1.38059	1.2527	0.210315	NA
AC009531.2	1.37097	-0.0254643	1.3454	-0.0189269	0.984899	NA
AC009541.1	3.49126	1.58784	1.35388	1.17281	0.240873	0.608542
AC009542.2	3.49682	1.96411	1.21087	1.62207	0.104789	0.429163
AC009784.3	3.73952	-0.758653	1.41695	-0.535413	0.592364	0.855198
AC009784.4	0.669354	-0.50752	2.22219	-0.228388	0.819345	NA
AC009878.2	2.01431	0.0652722	1.48322	0.0440072	0.964899	NA
AC009945.3	0.734456	1.51671	1.65127	0.918509	0.358353	NA
AC009948.3	11.2142	0.708173	0.884913	0.800275	0.423552	0.758108
AC009948.5	7.60793	-1.16452	1.06702	-1.09138	0.275108	0.640977
AC009948.7	1.65355	1.9624	1.27728	1.53638	0.124444	NA
AC009950.2	2.41934	-0.00785091	1.40586	-0.00558443	0.995544	0.999578
AC009952.1	1.11042	0.364235	1.52004	0.239621	0.810624	NA
AC009952.3	1.07726	-0.50747	1.81629	-0.279399	0.779939	NA
AC009955.8	1.19211	1.27129	1.59477	0.79716	0.425358	NA
AC009960.1	0.872427	-1.07316	1.56902	-0.683971	0.493994	NA
AC009960.2	5.09045	-0.246688	1.1137	-0.221504	0.8247	0.947982
AC009960.3	2.31518	0.888682	1.26816	0.700766	0.483449	NA
AC009960.4	2.43287	1.63801	1.31836	1.24246	0.214067	0.577389
AC009960.5	1.24766	0.117368	1.56173	0.0751531	0.940093	NA
AC009960.7	0.868116	0.725779	1.78057	0.407611	0.683559	NA
AC009960.8	1.41278	-2.34066	1.41822	-1.65042	0.0988571	NA
AC009961.2	1.27222	-0.507493	1.49095	-0.340381	0.733569	NA
AC009961.3	3.39466	-1.13718	1.27507	-0.89186	0.372468	0.721786
AC009961.5	1.09509	0.500825	1.67984	0.298139	0.765597	NA
AC009962.2	2.4904	-1.30818	1.37911	-0.948568	0.342841	0.700797
AC009963.6	0.594009	-0.507489	1.78295	-0.284635	0.775924	NA
AC009965.1	2.01046	1.48322	1.3544	1.09511	0.273468	NA
AC009965.2	1.29018	-1.72958	1.43781	-1.20293	0.229004	NA
AC009967.3	1.21874	-0.50749	1.65099	-0.307385	0.75855	NA
AC009967.6	3.13958	-1.71487	1.26125	-1.35966	0.173939	0.532549
AC009969.1	0.714108	1.0551	1.52281	0.692864	0.488395	NA
AC009969.2	1.48241	-0.303193	1.28824	-0.235355	0.813933	NA
AC009970.1	0.768952	1.49535	1.59665	0.936557	0.348987	NA
AC009973.2	1.12697	-0.453999	1.75074	-0.259318	0.79539	NA
AC009974.11	1.03228	0.528093	1.60299	0.329442	0.741822	NA
AC009976.4	1.49106	-0.507473	1.61839	-0.313568	0.753849	NA
AC010082.2	0.939697	2.8108	1.73797	1.61729	0.105816	NA
AC010084.1	3.71102	-0.140905	0.90596	-0.155531	0.876403	0.966821
AC010086.1	0.899628	1.10147	1.56738	0.702747	0.482213	NA
AC010086.6	0.706926	0.41681	1.64005	0.254145	0.799384	NA
AC010091.1	13.9042	-1.02422	1.02187	-1.0023	0.316198	0.676294
AC010091.4	1.27359	0.749723	1.57518	0.47596	0.634103	NA
AC010093.2	1.34765	0.707058	1.46088	0.483995	0.62839	NA
AC010096.1	3.04159	0.561045	1.12333	0.49945	0.617462	0.866474
AC010096.2	4.0487	-0.682066	1.2039	-0.566547	0.571022	0.843823
AC010105.1	0.904381	-0.50749	1.71718	-0.295537	0.767584	NA
AC010127.3	3.82217	1.67517	1.33502	1.25479	0.209555	0.572303
AC010127.5	2.94682	2.15777	1.32252	1.63156	0.102771	0.425692
AC010129.1	0.777402	-0.575779	1.61362	-0.356825	0.721223	NA
AC010132.10	2.0044	0.648932	1.29611	0.500676	0.616599	NA
AC010132.11	3.10384	2.2474	1.23528	1.81934	0.0688599	0.361356
AC010132.9	2.47209	0.455577	1.12097	0.406412	0.68444	0.898372
AC010133.1	1.49443	-0.453661	1.42327	-0.318746	0.749919	NA
AC010136.2	2.42814	-0.262603	1.17401	-0.22368	0.823006	0.94751
AC010138.3	2.34663	2.25056	1.18782	1.8947	0.0581321	NA
AC010141.1	0.693722	1.32394	1.55059	0.853831	0.393199	NA
AC010141.2	1.15433	0.268989	1.45586	0.184763	0.853415	NA
AC010145.3	2.06181	0.746647	1.52205	0.490554	0.623742	NA
AC010145.4	1.13277	2.28671	1.56195	1.46401	0.143193	NA
AC010146.1	0.829528	0.345884	1.72815	0.200147	0.841365	NA
AC010148.1	4.74017	-0.131186	1.34879	-0.0972618	0.922518	0.983058
AC010149.3	2.23272	-1.05339	1.25973	-0.836205	0.40304	NA
AC010149.4	1.68885	-0.507518	1.54694	-0.32808	0.742851	NA
AC010150.1	1.01567	-1.62282	1.64996	-0.983554	0.325335	NA
AC010226.4	0.827062	0.455874	1.67089	0.272832	0.784982	NA
AC010240.1	0.567195	-0.507521	1.95705	-0.25933	0.795381	NA
AC010240.2	2.86248	2.60342	1.19998	2.16956	0.0300401	0.251549
AC010240.3	2.02064	-0.00784694	1.38794	-0.00565367	0.995489	NA
AC010423.1	5.85263	0.488867	1.18085	0.413996	0.678877	0.896016
AC010468.1	1.46626	2.35994	1.24141	1.90102	0.057299	NA
AC010468.2	1.1717	-1.08721	1.7198	-0.632171	0.527275	NA
AC010468.3	1.27568	-3.17381	1.51945	-2.08879	0.0367264	NA
AC010524.2	5.74694	3.17259	1.22079	2.59881	0.00935481	0.157222
AC010524.4	1.12492	0.00705159	1.62179	0.00434804	0.996531	NA
AC010525.4	0.994447	0.265981	1.57585	0.168787	0.865965	NA
AC010641.1	2.3406	-1.93207	1.21643	-1.58831	0.112216	NA
AC010642.1	2.64072	-0.604091	1.3543	-0.446053	0.655559	0.883912
AC010642.2	2.05216	1.29967	1.36111	0.954857	0.33965	NA
AC010677.5	1.19988	1.23488	1.53766	0.803092	0.421922	NA
AC010723.1	0.712629	0.282918	1.94824	0.145217	0.884539	NA
AC010729.1	1.50084	0.935093	1.22413	0.763887	0.444935	NA
AC010729.2	3.23451	3.58249	1.22974	2.91321	0.00357738	0.103705
AC010729.3	1.2233	-2.48658	1.60332	-1.5509	0.120927	NA
AC010731.2	0.661436	0.550698	1.93552	0.284522	0.77601	NA
AC010731.3	1.32991	-0.540246	1.45327	-0.371745	0.710083	NA
AC010731.6	1.12963	0.880694	1.54336	0.570633	0.568248	NA
AC010733.4	3.78736	0.591005	1.17609	0.502516	0.615305	0.865795
AC010733.5	1.01522	-2.99127	1.56348	-1.91322	0.0557203	NA
AC010733.7	1.35644	1.65089	1.46886	1.12393	0.261045	NA
AC010733.8	2.92954	-0.517572	1.37247	-0.37711	0.706092	0.907791
AC010740.1	1.2549	1.22686	1.32022	0.929283	0.352742	NA
AC010744.1	0.72566	-2.74652	2.12352	-1.29338	0.195879	NA
AC010745.1	1.47708	-0.493234	1.46001	-0.337829	0.735492	NA
AC010745.2	6.59796	2.54994	1.16977	2.17987	0.0292673	0.248765
AC010745.3	0.634415	-0.00995405	1.69505	-0.00587242	0.995315	NA
AC010745.4	1.19088	1.72524	1.43637	1.20111	0.229708	NA
AC010746.2	2.3493	0.107487	1.40077	0.0767344	0.938835	NA
AC010746.3	1.23771	-0.00602876	1.48295	-0.00406538	0.996756	NA
AC010746.4	2.89784	0.980516	1.16157	0.844132	0.398595	0.742182
AC010747.2	1.21406	1.0667	1.33497	0.799039	0.424268	NA
AC010761.13	0.958712	-0.508863	1.85952	-0.273653	0.784352	NA
AC010761.9	0.826108	2.66134	1.68193	1.58232	0.113577	NA
AC010872.1	0.675556	0.687561	1.91447	0.359139	0.719491	NA
AC010877.1	1.25721	1.6119	1.15448	1.39621	0.162652	NA
AC010878.3	1.67678	0.677279	1.45045	0.466945	0.640539	NA
AC010879.1	0.614812	-0.0553947	1.79108	-0.0309281	0.975327	NA
AC010880.1	0.858719	-0.507498	1.72879	-0.293557	0.769097	NA
AC010884.1	1.68322	1.17974	1.54515	0.763513	0.445158	NA
AC010886.1	0.987532	-1.7951	1.6231	-1.10597	0.268739	NA
AC010886.2	10.1543	-2.36795	0.94693	-2.50066	0.0123963	0.175432
AC010890.1	1.4692	0.664999	1.44327	0.460759	0.644972	NA
AC010894.3	1.40022	-0.0543704	1.69913	-0.031999	0.974473	NA
AC010894.5	1.22821	2.67112	1.65138	1.6175	0.10577	NA
AC010900.1	2.70748	2.86916	1.26147	2.27446	0.0229386	0.228263
AC010900.2	2.66624	-3.93492	1.32156	-2.97748	0.00290632	0.0947287
AC010902.1	0.745328	-0.112759	1.80184	-0.0625797	0.950101	NA
AC010907.2	0.679706	-0.0557847	1.88154	-0.0296484	0.976347	NA
AC010907.3	9.10102	-0.327804	0.795342	-0.412154	0.680226	0.896569
AC010907.5	1.09096	0.00429945	1.57133	0.00273619	0.997817	NA
AC010907.6	2.11125	3.67758	1.44072	2.55259	0.0106925	NA
AC010967.1	4.18113	-1.23414	1.01151	-1.2201	0.222427	0.588063
AC010967.2	0.788816	0.509243	1.78627	0.285087	0.775578	NA
AC010967.3	0.905539	3.58378	1.52905	2.3438	0.0190885	NA
AC010969.1	4.43931	2.25191	1.31758	1.70913	0.0874263	0.398176
AC010970.1	1.62053	0.928968	1.35748	0.684333	0.493765	NA
AC010970.2	1757.74	-0.412546	0.873095	-0.47251	NA	NA
AC010971.1	0.876525	0.100448	1.54838	0.064873	0.948275	NA
AC010974.3	0.756565	-0.507481	1.79694	-0.282414	0.777626	NA
AC010975.1	1.64318	-0.0539281	1.56456	-0.0344685	0.972504	NA
AC010975.2	1.1621	1.7382	1.49578	1.16207	0.245207	NA
AC010976.2	4.66277	2.35516	1.17007	2.01283	0.0441322	0.298221
AC010979.2	1.10997	0.0037996	1.68269	0.00225805	0.998198	NA
AC010980.2	3.60608	0.5446	1.37634	0.395688	0.692335	0.902593
AC010982.2	1.19896	-0.472662	1.76676	-0.26753	0.789061	NA
AC010983.1	1.47509	0.803813	1.52638	0.526615	0.598461	NA
AC010984.4	0.64054	0.430977	1.81601	0.237321	0.812408	NA
AC010987.6	1.58187	0.40476	1.3618	0.297225	0.766295	NA
AC011139.1	0.772042	-0.0256487	1.49541	-0.0171516	0.986316	NA
AC011196.3	1.00844	1.37239	1.64713	0.833205	0.404729	NA
AC011225.1	0.685198	-0.507484	1.82625	-0.277883	0.781103	NA
AC011233.2	0.723896	-0.769108	1.75107	-0.439222	0.660501	NA
AC011236.7	0.766263	2.03623	1.87687	1.08491	0.277962	NA
AC011236.8	0.917178	-0.991123	1.83132	-0.541207	0.588365	NA
AC011239.1	1.70493	1.89743	1.41694	1.33911	0.180536	NA
AC011239.2	2.25425	1.10869	1.34958	0.821506	0.411358	NA
AC011242.5	2.69195	-0.988498	1.45704	-0.678428	0.497501	0.80512
AC011243.1	1.02019	-0.480252	1.76003	-0.272866	0.784956	NA
AC011247.2	3.93693	-0.256519	0.700041	-0.366434	0.714041	0.910503
AC011284.3	2.20997	1.17422	1.47011	0.798735	0.424444	NA
AC011286.1	2.85984	1.79229	1.26624	1.41544	0.15694	0.508784
AC011288.2	6.56784	0.676933	1.10989	0.609909	0.541922	0.828863
AC011290.4	0.692294	-0.50749	1.80657	-0.280913	0.778777	NA
AC011290.5	1.2518	-1.98235	1.56009	-1.27067	0.203847	NA
AC011292.2	1.00213	-0.000169212	1.59283	-0.000106234	0.999915	NA
AC011293.1	0.752501	0.431748	1.72212	0.250707	0.802041	NA
AC011294.2	1.08048	0.422209	1.62779	0.259376	0.795345	NA
AC011294.3	5.87576	2.56504	1.21997	2.10255	0.0355053	0.272514
AC011298.2	4.18817	-0.182307	1.09065	-0.167155	0.867248	0.964092
AC011302.1	8.07399	-0.71963	1.04779	-0.686805	0.492205	0.80284
AC011303.2	1.32637	-0.507496	1.50297	-0.337661	0.735619	NA
AC011306.1	0.909921	-0.507484	1.7637	-0.287738	0.773547	NA
AC011306.2	1.752	1.96081	1.44876	1.35344	0.175915	NA
AC011309.4	2.18211	-0.0339058	1.52591	-0.02222	0.982272	NA
AC011322.1	1.74527	-0.152478	1.36451	-0.111746	0.911025	NA
AC011325.1	2.49011	0.783706	1.09862	0.713358	0.475624	0.793035
AC011330.8	1.35029	3.21551	1.44694	2.22228	0.0262642	NA
AC011366.3	0.881596	-0.988375	1.76759	-0.559166	0.576049	NA
AC011366.4	1.60266	0.842976	1.41381	0.596242	0.551014	NA
AC011380.8	3.4408	0.940542	1.13866	0.82601	0.408798	0.7483
AC011406.2	0.539891	-0.507488	1.9897	-0.255057	0.798679	NA
AC011431.1	0.992844	2.87043	1.56659	1.83228	0.0669103	NA
AC011513.4	1.40024	-0.924817	1.32164	-0.699752	0.484082	NA
AC011516.2	1.66655	1.34109	1.38648	0.967256	0.333416	NA
AC011518.1	3.47573	1.10534	1.20051	0.92073	0.357191	0.711464
AC011523.2	0.993503	0.357886	1.62436	0.220324	0.825619	NA
AC011524.1	1.55235	0.893521	1.37435	0.650141	0.515601	NA
AC011524.2	0.72428	0.430622	1.76409	0.244103	0.807151	NA
AC011524.3	0.620677	-0.507488	1.84995	-0.274325	0.783835	NA
AC011525.2	7.1173	0.209642	1.07591	0.194851	0.84551	0.9566
AC011526.1	3.75538	-0.0657356	0.919177	-0.0715157	0.942987	0.989507
AC011551.3	1.76223	-1.39748	1.41836	-0.985283	0.324485	NA
AC011609.3	0.946989	-1.82645	1.57231	-1.16164	0.245382	NA
AC011625.1	1.14762	1.31046	1.4422	0.908655	0.363532	NA
AC011648.1	1.01932	1.13232	1.55452	0.728404	0.466367	NA
AC011718.2	0.981118	2.55815	1.47856	1.73017	0.0836007	NA
AC011737.2	1.36766	-1.43284	1.25077	-1.14557	0.251974	NA
AC011738.4	4.47405	-0.932105	1.42811	-0.652686	0.513959	0.814466
AC011740.3	0.681431	1.02479	2.00959	0.509949	0.610087	NA
AC011742.3	1.23071	-1.34258	1.56692	-0.856828	0.39154	NA
AC011742.4	3.4376	2.59432	1.18678	2.18602	0.028814	0.247723
AC011742.5	1.09645	1.97838	1.55203	1.2747	0.202415	NA
AC011747.3	1.63016	0.726572	1.44997	0.501095	0.616305	NA
AC011747.4	14.4975	1.11713	0.803336	1.39061	0.164344	0.519687
AC011747.6	2.18734	2.80528	1.2793	2.19282	0.02832	NA
AC011747.7	3.55951	3.17888	1.12693	2.82084	0.00478981	0.11687
AC011752.1	3.16791	-0.814583	1.18734	-0.686058	0.492676	0.803212
AC011753.3	6.04182	-1.18122	0.747476	-1.58028	0.114042	0.444686
AC011753.5	1.14788	-0.507479	1.72905	-0.293502	0.769139	NA
AC011753.6	0.735142	-0.507483	1.88915	-0.268631	0.788214	NA
AC011753.7	0.948019	-0.507487	1.67591	-0.302813	0.762032	NA
AC011816.1	1.15492	1.32117	1.36935	0.964815	0.334637	NA
AC011816.3	0.963852	-0.507491	1.75961	-0.288411	0.773032	NA
AC011893.3	4.91155	0.0293192	1.31629	0.0222742	0.982229	0.998446
AC011897.2	1.22081	-0.507468	1.77819	-0.285385	0.775349	NA
AC011899.10	8.06927	1.66234	0.966619	1.71975	0.0854781	0.394853
AC011899.9	9.40303	3.74773	1.01623	3.68786	0.000226146	0.0354976
AC011901.1	1.21322	1.05828	1.47205	0.718918	0.472191	NA
AC011901.2	1.43384	-1.41803	1.50138	-0.944481	0.344924	NA
AC011933.2	0.745408	0.150222	1.79229	0.0838158	0.933203	NA
AC011995.1	1.26689	2.22559	1.56878	1.41868	0.155994	NA
AC011995.3	1.10134	2.67009	1.50725	1.7715	0.0764778	NA
AC011996.1	10.9676	2.95925	1.09525	2.70191	0.00689428	0.136386
AC011997.1	0.990347	-0.0541458	1.57292	-0.0344237	0.972539	NA
AC011998.1	1.01108	-0.507489	1.74685	-0.290517	0.77142	NA
AC011998.2	1.07767	-0.507491	1.62906	-0.311524	0.755402	NA
AC011998.3	3.33032	-1.08444	1.2645	-0.857606	0.39111	0.736654
AC011999.1	3.70575	-1.07984	1.13967	-0.947504	0.343382	0.701127
AC012065.4	0.68806	-1.25926	1.83294	-0.687018	0.492072	NA
AC012065.5	1.13687	2.25232	1.54113	1.46147	0.143886	NA
AC012065.6	1.26055	1.55407	1.5102	1.02905	0.303455	NA
AC012066.1	1.56841	1.52868	1.34376	1.13762	0.255279	NA
AC012074.2	19.0644	-1.26347	0.849459	-1.48738	0.136914	0.47803
AC012075.1	1.31685	0.633846	1.47309	0.430284	0.666989	NA
AC012075.2	2.24847	0.762214	1.42705	0.53412	0.593258	NA
AC012078.2	1.60702	0.513006	1.39997	0.366442	0.714036	NA
AC012087.1	1.00335	0.00386666	1.59615	0.00242249	0.998067	NA
AC012087.2	3.68731	0.659995	1.31881	0.500449	0.616759	0.866474
AC012123.1	5.38176	-0.292133	1.12776	-0.259038	0.795606	0.93789
AC012146.7	1.57984	0.134535	1.42348	0.094511	0.924703	NA
AC012262.1	1.4195	0.420776	1.5826	0.265877	0.790334	NA
AC012305.1	2.07131	-0.973969	1.54856	-0.628951	0.529381	NA
AC012307.3	1.87057	-1.37377	1.25057	-1.09851	0.271981	NA
AC012309.5	2.44873	2.42767	1.42575	1.70274	0.0886176	0.400392
AC012317.1	5.21715	3.39542	1.19163	2.8494	0.00438015	0.113008
AC012318.3	0.695771	0.0132377	1.97568	0.00670035	0.994654	NA
AC012322.1	1.5899	1.36317	1.48227	0.919651	0.357755	NA
AC012354.6	5.41963	2.7492	1.28988	2.13135	0.03306	0.263168
AC012354.8	0.689293	0.481823	1.58326	0.304324	0.760881	NA
AC012358.4	2.36891	0.242543	1.29889	0.186731	0.851871	NA
AC012358.7	1.51801	1.02006	1.63866	0.622497	0.533615	NA
AC012358.8	2.50911	-1.60203	1.39993	-1.14436	0.252474	0.618116
AC012360.4	1.58574	-1.08137	1.37714	-0.785229	0.432319	NA
AC012360.6	6.5968	0.402411	0.984031	0.408941	0.682583	0.897402
AC012361.1	2.28534	-0.742055	1.5889	-0.467024	0.640482	NA
AC012362.3	1.91122	2.92524	1.4053	2.08158	0.0373806	NA
AC012363.10	0.518154	-0.50749	1.76692	-0.287218	0.773946	NA
AC012363.11	2.80472	1.15432	1.32759	0.869485	0.384582	0.731629
AC012363.12	3.49868	0.201835	1.17911	0.171175	0.864086	0.962878
AC012363.13	1.87346	3.20691	1.3456	2.38325	0.0171605	NA
AC012363.7	1.92395	2.42729	1.37972	1.75926	0.078533	NA
AC012363.8	1.35476	-0.507485	1.52684	-0.332376	0.739606	NA
AC012363.9	0.786266	-0.507474	1.79573	-0.282601	0.777483	NA
AC012365.1	1.83784	0.747524	1.60714	0.465127	0.641841	NA
AC012365.2	3.22854	-1.61171	0.95357	-1.69018	0.0909929	0.404233
AC012365.3	1.59001	-2.48945	1.54611	-1.61014	0.107367	NA
AC012368.1	0.833512	1.31628	1.68407	0.781609	0.434444	NA
AC012368.2	4.67134	-0.308024	0.99527	-0.309488	0.75695	0.925262
AC012370.2	1.22921	-1.01039	1.77797	-0.568283	0.569843	NA
AC012370.3	8.0518	-0.347148	0.954929	-0.363532	0.716207	0.911523
AC012442.6	0.706537	-0.507487	1.79644	-0.282495	0.777564	NA
AC012445.1	2.59049	-0.276174	1.42281	-0.194105	0.846094	0.956828
AC012451.1	0.695596	-0.470329	1.62862	-0.28879	0.772742	NA
AC012454.4	1.96893	0.39536	1.40694	0.281006	0.778706	NA
AC012456.3	3.27738	-2.32024	1.31351	-1.76645	0.0773203	0.379419
AC012456.4	1.06875	-1.59611	1.49532	-1.06741	0.285788	NA
AC012457.2	1.1428	0.0182785	1.74462	0.010477	0.991641	NA
AC012462.2	1.6734	2.57709	1.59362	1.61713	0.105849	NA
AC012462.3	0.740543	-0.507487	1.97577	-0.256856	0.79729	NA
AC012485.2	0.993554	0.481802	1.41436	0.34065	0.733367	NA
AC012493.1	2.14994	-1.55065	1.52421	-1.01735	0.308988	NA
AC012494.1	2.28921	0.77294	1.31132	0.589439	0.555567	NA
AC012497.1	1.29841	-1.4357	1.52448	-0.941762	0.346315	NA
AC012497.2	0.666963	-0.50749	1.68545	-0.3011	0.763338	NA
AC012499.1	1.30116	-0.507497	1.49236	-0.340065	0.733808	NA
AC012501.1	0.785473	1.16264	1.47977	0.78569	0.432049	NA
AC012501.2	1.60209	1.05923	1.38832	0.762958	0.445488	NA
AC012501.3	2.35548	0.880363	1.37521	0.640165	0.522066	NA
AC012502.1	1.57678	1.49007	1.40632	1.05955	0.289347	NA
AC012506.1	1.23015	-1.1335	1.35622	-0.835777	0.40328	NA
AC012506.2	1.76525	0.906345	1.4416	0.628707	0.529541	NA
AC012506.3	0.967808	-0.508635	1.7344	-0.293263	0.769321	NA
AC012506.4	1.96753	0.730707	1.37764	0.530407	0.59583	NA
AC012507.3	3.10415	2.13199	1.32277	1.61176	0.107015	0.43349
AC012512.1	1.32276	-0.507489	1.59679	-0.317818	0.750623	NA
AC012513.3	1.01229	1.06163	1.48694	0.713971	0.475245	NA
AC012513.4	3.34911	1.4913	1.26701	1.17703	0.239185	0.60691
AC012513.6	1.08293	0.822994	1.58262	0.520018	0.603051	NA
AC012531.14	3.18321	1.91582	1.11696	1.7152	0.0863084	0.39653
AC012531.16	1.23795	-0.587442	1.46342	-0.401416	0.688114	NA
AC012531.25	5.0721	0.0416635	1.12108	0.0371638	0.970354	0.995633
AC012531.4	1.25484	0.691451	1.64542	0.420229	0.674318	NA
AC012593.1	4.22081	3.2224	1.28154	2.51448	0.0119209	0.171868
AC012594.1	7.97048	2.13581	1.05147	2.03127	0.0422275	0.293815
AC012613.2	9.26814	2.13525	1.00222	2.13053	0.0331281	0.263286
AC012667.1	0.527101	2.04514	1.98552	1.03002	0.302999	NA
AC012668.1	1.2663	1.62458	1.49812	1.08442	0.27818	NA
AC012668.2	3.33227	-0.23293	1.35884	-0.171418	0.863895	0.962878
AC012668.3	0.618612	-0.507486	2.13982	-0.237163	0.81253	NA
AC012671.2	0.624625	-1.55784	1.84817	-0.842911	0.399278	NA
AC013264.2	1.28637	-0.557751	1.20171	-0.464129	0.642555	NA
AC013267.2	11.3981	1.21055	0.910771	1.32915	0.183799	0.545491
AC013267.4	3.42947	2.44973	1.13852	2.15167	0.0314232	0.256714
AC013275.2	4.16236	1.58875	1.20959	1.31346	0.189028	0.55041
AC013394.2	14.7597	0.930098	0.615017	1.51231	0.130454	0.468249
AC013399.3	0.696774	0.544636	2.02088	0.269505	0.787541	NA
AC013400.2	8.24376	3.75752	1.17336	3.20237	0.00136304	0.0738933
AC013401.2	0.636543	0.00552814	1.89429	0.00291831	0.997672	NA
AC013401.4	0.887922	0.292149	1.77367	0.164715	0.869168	NA
AC013402.2	7.91268	0.273618	0.954616	0.286626	0.774399	0.930306
AC013402.4	0.863759	0.00672867	1.7591	0.00382507	0.996948	NA
AC013402.5	1.312	0.404775	1.45428	0.278333	0.780757	NA
AC013403.9	0.714311	0.00524022	1.7515	0.00299184	0.997613	NA
AC013409.1	3.24992	-2.04473	1.23627	-1.65395	0.0981368	0.418518
AC013409.2	1.23868	1.92312	1.47871	1.30054	0.193416	NA
AC013409.3	0.994249	1.35704	1.59125	0.852813	0.393763	NA
AC013409.4	4.58863	0.486552	0.968811	0.502216	0.615516	0.865834
AC013410.1	3.03636	-1.40766	1.22363	-1.1504	0.249979	0.617219
AC013429.4	1.30901	0.00258277	1.65333	0.00156216	0.998754	NA
AC013429.5	2.08158	-0.158069	1.27967	-0.123523	0.901693	NA
AC013436.6	1.68296	-1.37369	1.32529	-1.03652	0.299959	NA
AC013437.2	2.87233	1.05887	1.21897	0.868663	0.385031	0.732009
AC013437.3	3.41011	-0.203606	1.02832	-0.197998	0.843046	0.955463
AC013437.5	3.80027	1.21986	1.06607	1.14426	0.252515	0.618116
AC013437.6	1.4535	2.18189	1.56979	1.38993	0.164551	NA
AC013437.7	5.04812	0.363976	1.25952	0.288979	0.772597	0.929839
AC013437.8	1.54497	-0.658577	1.33742	-0.492424	0.62242	NA
AC013437.9	1.02847	2.75059	1.61882	1.69913	0.0892947	NA
AC013439.4	3.36462	0.696569	1.41466	0.492393	0.622442	0.869102
AC013442.1	0.724072	-1.04683	1.63045	-0.642053	0.520839	NA
AC013444.1	3.45605	-1.14787	1.24806	-0.919722	0.357718	0.711997
AC013448.1	1.6062	-0.507495	1.54811	-0.327816	0.743051	NA
AC013448.2	2.82747	-0.346427	1.19823	-0.289115	0.772494	0.929839
AC013460.1	6.46641	0.490213	1.06163	0.461756	0.644256	0.878791
AC013463.2	10.5456	1.29913	1.00324	1.29494	0.195342	0.557761
AC013467.1	2.48797	0.676436	1.28328	0.527113	0.598115	0.857184
AC013470.6	3.51682	-0.38582	1.40372	-0.274855	0.783428	0.933507
AC013470.7	2.26512	-1.68908	1.28261	-1.31691	0.18787	NA
AC013470.8	1.84069	-1.06128	1.39021	-0.763394	0.445228	NA
AC013472.3	4.97675	-0.978107	1.0787	-0.906744	0.364542	0.715942
AC013472.4	0.827134	-0.507489	1.94542	-0.260863	0.794198	NA
AC013472.6	1.26796	-0.507491	1.4509	-0.349777	0.726506	NA
AC013474.4	2.80744	-2.01971	1.36985	-1.47441	0.140372	0.483323
AC013476.2	0.941	0.503552	1.45093	0.347054	0.72855	NA
AC013480.2	1.35127	-0.50747	1.64384	-0.308709	0.757543	NA
AC013717.3	0.938303	-0.472893	1.58504	-0.298347	0.765438	NA
AC013727.1	2.27126	0.0855022	1.25919	0.0679027	0.945863	NA
AC013727.2	1.02591	0.505501	1.62381	0.311306	0.755568	NA
AC013733.3	2.4381	-1.05669	1.18484	-0.891842	0.372477	0.721786
AC013733.4	1.79671	-3.56518	1.5871	-2.24634	0.0246821	NA
AC013733.5	1.26514	0.864506	1.37671	0.62795	0.530037	NA
AC015691.7	2.08763	-0.054696	1.47819	-0.037002	0.970483	NA
AC015726.1	0.898974	-0.507489	1.7298	-0.29338	0.769231	NA
AC015922.5	1.45828	1.90503	1.53702	1.23943	0.215186	NA
AC015922.6	0.903521	0.0019247	1.63822	0.00117487	0.999063	NA
AC015923.1	1.6016	3.76187	1.40573	2.6761	0.00744847	NA
AC015933.2	0.737194	-0.731717	1.63081	-0.448684	0.65366	NA
AC015969.3	3.97133	0.607303	0.832827	0.729206	0.465875	0.787033
AC015971.2	3.92948	3.20566	1.30858	2.44973	0.0142964	0.186352
AC015977.5	0.789452	-0.540533	1.54069	-0.350839	0.725709	NA
AC015977.6	1.3584	-1.55011	1.64394	-0.942922	0.345721	NA
AC015987.1	0.900131	1.49464	1.76131	0.848596	0.396106	NA
AC016405.1	1.61103	-0.493786	1.51089	-0.326818	0.743805	NA
AC016561.1	2.31855	1.62171	1.41375	1.1471	0.25134	NA
AC016582.2	4.7833	1.74119	1.27894	1.36142	0.17338	0.531858
AC016629.8	4.48634	1.45262	1.14349	1.27034	0.203963	0.566759
AC016644.1	1.08992	1.68345	1.63832	1.02754	0.304165	NA
AC016683.5	2.61145	1.04317	1.1806	0.883592	0.376916	0.724858
AC016689.1	4.28453	2.78719	1.09608	2.54287	0.0109947	0.166483
AC016691.2	2.14385	0.00467907	1.57742	0.00296628	0.997633	NA
AC016696.1	1.90929	2.38131	1.41405	1.68403	0.0921753	NA
AC016697.1	1.58138	1.78786	1.40555	1.272	0.203375	NA
AC016697.2	0.986742	0.49147	1.58464	0.310147	0.756449	NA
AC016697.3	0.809545	0.947228	1.62448	0.583095	0.559829	NA
AC016697.6	2.37677	2.77923	1.38294	2.00965	0.0444678	NA
AC016700.2	0.730188	0.0109374	1.70387	0.00641915	0.994878	NA
AC016700.5	1.50658	-0.0817812	1.13994	-0.0717414	0.942808	NA
AC016708.1	1.3892	0.325512	1.28596	0.253128	0.800169	NA
AC016708.2	1.18638	-1.39666	1.48294	-0.941818	0.346286	NA
AC016710.1	1.6252	-1.35601	1.4482	-0.936344	0.349096	NA
AC016712.1	2.33582	3.43844	1.32417	2.59668	0.00941283	NA
AC016712.2	0.935143	-0.758243	1.55343	-0.48811	0.625472	NA
AC016716.1	0.736031	-0.0241441	1.65507	-0.0145879	0.988361	NA
AC016716.2	1.88126	1.09448	1.34834	0.811719	0.416953	NA
AC016722.1	3.76896	2.78647	1.34017	2.0792	0.0375993	0.279348
AC016722.2	5.76371	0.227634	1.1023	0.206509	0.836393	0.952931
AC016722.3	1.33063	-1.40137	1.36887	-1.02374	0.305957	NA
AC016722.4	5.65914	1.03385	1.01406	1.01951	0.30796	0.670127
AC016723.4	1.49119	1.93904	1.39144	1.39355	0.163453	NA
AC016724.5	0.918597	3.27551	1.7993	1.82044	0.0686919	NA
AC016724.6	0.664717	-0.507489	1.83533	-0.276511	0.782156	NA
AC016725.4	2.10655	1.82748	1.37909	1.32513	0.185128	NA
AC016730.1	1.52004	-2.06287	1.68883	-1.22148	0.221906	NA
AC016732.2	1.11853	0.0211698	1.63969	0.0129108	0.989699	NA
AC016734.2	1.16065	0.0672966	1.56078	0.0431172	0.965608	NA
AC016734.3	3.31898	0.748877	1.26022	0.594241	0.552351	0.833985
AC016735.1	2.03203	0.406821	1.35616	0.299981	0.764192	NA
AC016735.2	4.06858	1.71359	1.24518	1.37618	0.168765	0.525893
AC016735.3	1.25852	0.806175	1.41478	0.569824	0.568797	NA
AC016736.2	6.25337	0.916522	1.05978	0.864827	0.387134	0.733528
AC016737.1	1.51854	0.00818181	1.58799	0.0051523	0.995889	NA
AC016738.3	1.63187	0.513721	1.38684	0.370425	0.711066	NA
AC016738.4	4.00147	0.124373	1.23458	0.100741	0.919756	0.982033
AC016739.1	2.89615	1.14259	1.14743	0.995783	0.319356	0.679632
AC016739.2	7.25793	-1.03398	0.651189	-1.58783	0.112325	0.441402
AC016747.2	13.9105	0.185345	0.591894	0.31314	0.754175	0.924379
AC016747.3	5.10387	1.06482	0.984988	1.08104	0.279677	0.645778
AC016749.1	0.973803	-1.76353	1.56761	-1.12497	0.2606	NA
AC016749.2	1.235	-0.507501	1.61628	-0.313994	0.753525	NA
AC016751.2	0.883165	-2.73407	1.78807	-1.52906	0.12625	NA
AC016753.7	1.57177	-2.67776	1.44266	-1.85613	0.0634357	NA
AC016757.3	4.09478	2.22179	1.15003	1.93193	0.0533679	0.324724
AC016768.1	3.79494	-0.113858	1.16339	-0.0978677	0.922037	0.982937
AC016772.4	2.13725	2.08817	1.39526	1.49662	0.134493	NA
AC016831.6	3.75421	2.43804	1.39669	1.74559	0.0808828	0.386535
AC016831.7	7.54092	-0.6864	0.893873	-0.767894	0.44255	0.770926
AC016903.1	1.10209	-0.825907	1.6817	-0.491116	0.623344	NA
AC016903.2	0.921588	-1.02156	1.6732	-0.610545	0.541501	NA
AC016906.1	0.803865	-0.507498	1.84246	-0.275446	0.782974	NA
AC016907.3	6.1201	-0.353849	0.950205	-0.372392	0.709601	0.908992
AC016908.1	2.4586	-2.33821	1.47169	-1.58879	0.112108	0.441012
AC016908.2	2.21442	1.01173	1.4618	0.692114	0.488866	NA
AC016909.1	3.55387	-2.75414	1.20347	-2.28849	0.0221089	0.224701
AC016910.1	2.1716	1.24022	1.30712	0.948819	0.342713	NA
AC016912.3	0.989718	0.00805208	1.63539	0.00492363	0.996072	NA
AC016994.1	0.846962	0.306548	1.58653	0.193219	0.846787	NA
AC016994.2	1.42758	2.2401	1.5349	1.45944	0.144444	NA
AC016995.2	2.74905	-0.471248	1.29193	-0.364762	0.715289	0.911196
AC016995.3	2.65935	0.0614563	1.28588	0.0477933	0.961881	0.993754
AC016999.2	0.895428	-0.507489	1.57018	-0.323204	0.74654	NA
AC017006.2	1.00025	0.00251039	1.62877	0.00154128	0.99877	NA
AC017006.3	0.754559	1.24084	1.56278	0.793991	0.427201	NA
AC017035.1	4.05274	1.54564	1.09942	1.40587	0.159763	0.512813
AC017035.2	2.94254	0.37121	1.46251	0.253816	0.799637	0.939213
AC017040.1	1.15245	-0.507498	1.61909	-0.313447	0.753941	NA
AC017048.1	0.78472	1.96136	1.52596	1.28533	0.198675	NA
AC017048.2	1.66204	0.891705	1.51183	0.589818	0.555313	NA
AC017048.3	2.51523	2.48428	1.27619	1.94663	0.0515786	0.31954
AC017048.4	0.844479	-0.369046	1.5285	-0.241443	0.809211	NA
AC017050.2	0.931028	2.56049	1.90742	1.34239	0.179471	NA
AC017053.1	1.52794	-1.55328	1.69403	-0.916913	0.359188	NA
AC017060.1	3.90248	0.414635	1.45141	0.285677	0.775125	0.930373
AC017070.1	3.34483	-2.35585	1.27184	-1.85232	0.0639797	0.350145
AC017071.1	0.989051	-0.988387	1.58696	-0.622817	0.533405	NA
AC017074.1	1.2747	2.96563	1.54616	1.91806	0.055103	NA
AC017074.2	1.47658	-0.475951	1.40283	-0.339279	0.7344	NA
AC017076.4	3.91611	0.982767	1.12869	0.870712	0.383912	0.731116
AC017076.5	2.62322	0.356294	1.16724	0.305245	0.76018	0.9266
AC017078.1	1.4227	2.06822	1.54036	1.34269	0.179373	NA
AC017079.3	1.35752	0.29466	1.29195	0.228075	0.819588	NA
AC017079.4	0.96393	0.0124114	1.64821	0.00753021	0.993992	NA
AC017083.2	1.01362	0.15218	1.6561	0.0918901	0.926785	NA
AC017084.6	1.11089	2.02136	1.57384	1.28435	0.19902	NA
AC017099.3	2.83417	0.738556	1.29235	0.571484	0.567671	0.842231
AC017101.10	0.712912	-0.507483	1.72057	-0.29495	0.768032	NA
AC017104.2	1.19232	2.37454	1.44011	1.64886	0.0991754	NA
AC017104.3	1.26792	0.448493	1.42838	0.313988	0.75353	NA
AC017104.4	0.706043	-0.507498	1.67466	-0.303046	0.761855	NA
AC017104.6	3.06417	-0.715746	0.964183	-0.742334	0.457885	0.781894
AC017116.8	1.57405	0.065055	1.44516	0.0450157	0.964095	NA
AC018359.1	3.85852	-0.167265	1.31044	-0.12764	0.898434	0.975387
AC018359.3	1.16594	0.429874	1.68184	0.255597	0.798262	NA
AC018442.1	4.41288	-1.27281	1.10378	-1.15313	0.248856	0.616432
AC018462.2	3.35688	0.293384	1.25772	0.233266	0.815555	0.944486
AC018462.3	0.770193	1.01494	1.42501	0.712236	0.476319	NA
AC018463.4	1.59067	2.40067	1.48302	1.61877	0.105496	NA
AC018463.5	0.774876	1.13477	1.61552	0.70242	0.482417	NA
AC018464.3	1.48938	-0.00292255	1.53804	-0.00190018	0.998484	NA
AC018470.3	1.80627	1.70566	1.40026	1.2181	0.223185	NA
AC018470.4	8.86022	-0.831812	0.9619	-0.864758	0.387171	0.733528
AC018495.2	5.20279	1.53256	1.29083	1.18727	0.235122	0.602882
AC018495.3	0.858417	-0.0541731	1.57436	-0.0344096	0.97255	NA
AC018502.1	2.1217	-1.91283	1.3447	-1.42249	0.154883	NA
AC018633.4	17.6003	-0.0428084	0.48086	-0.0890247	0.929062	0.984859
AC018634.9	0.75328	0.00892447	1.65171	0.00540316	0.995689	NA
AC018641.6	1.73195	-0.478704	1.44246	-0.331866	0.73999	NA
AC018641.7	3.75457	-1.04864	1.01692	-1.03119	0.30245	0.666205
AC018642.1	3.48461	-0.620873	1.23542	-0.502559	0.615274	0.865795
AC018643.4	1.27059	-1.87913	1.55677	-1.20706	0.227407	NA
AC018647.3	5.29183	1.6079	1.20277	1.33684	0.181276	0.541754
AC018648.5	5.79047	-0.917879	0.86416	-1.06216	0.288162	0.652791
AC018648.6	0.77436	2.51061	1.66243	1.51021	0.130989	NA
AC018682.7	2.11902	-0.79901	1.3928	-0.573671	0.56619	NA
AC018685.1	1.26148	-0.101723	1.4687	-0.0692607	0.944782	NA
AC018685.2	0.691632	-2.48216	1.6114	-1.54037	0.123471	NA
AC018691.1	6.74966	-0.12265	0.997701	-0.122932	0.902161	0.976839
AC018693.4	2.30239	-0.487708	1.56009	-0.312616	0.754572	NA
AC018693.5	0.857236	-0.50749	1.68743	-0.300747	0.763607	NA
AC018693.6	0.940262	0.112524	1.64733	0.0683073	0.945541	NA
AC018693.7	2.49028	-0.336215	1.25634	-0.267615	0.788996	0.936045
AC018705.5	3.38537	0.956448	1.34561	0.710792	0.477213	0.793872
AC018712.2	1.37788	1.62264	1.36423	1.18942	0.234276	NA
AC018712.3	8.35473	2.07621	1.08735	1.90941	0.0562091	0.33108
AC018717.1	1.43512	-1.46715	1.48777	-0.98614	0.324064	NA
AC018717.2	3.13878	-0.682456	1.14078	-0.598238	0.549681	0.832617
AC018730.1	1.14774	-0.507486	1.68584	-0.30103	0.763392	NA
AC018730.3	5.77957	0.829777	1.11246	0.745897	0.45573	0.7801
AC018731.3	1.36485	-1.91633	1.44929	-1.32226	0.186083	NA
AC018731.4	0.711761	0.364132	1.69891	0.214333	0.830287	NA
AC018735.1	2.60124	-0.70575	1.32221	-0.533765	0.593504	0.855609
AC018737.3	1.89615	-0.84756	1.44224	-0.587669	0.556754	NA
AC018737.4	2.40011	1.47888	1.21472	1.21747	0.223424	0.588953
AC018737.6	0.665696	-1.5404	1.66587	-0.924679	0.355133	NA
AC018742.1	3.56293	1.83862	1.40242	1.31104	0.189845	0.551537
AC018755.16	3.66475	0.0101519	0.938609	0.0108159	0.99137	0.999578
AC018755.17	1.22154	-0.507489	1.71352	-0.296168	0.767102	NA
AC018755.24	7.26263	2.72622	1.15225	2.366	0.0179812	0.205344
AC018766.5	1.52077	2.36222	1.32734	1.77967	0.0751296	NA
AC018799.1	2.37008	2.01166	1.34563	1.49495	0.134927	NA
AC018804.6	1.22881	2.33167	1.57724	1.47832	0.139322	NA
AC018804.7	3.17032	0.839539	1.23692	0.678734	0.497306	0.805076
AC018809.6	0.95995	1.07089	1.63265	0.655923	0.511874	NA
AC018814.1	1.14405	0.119769	1.5433	0.0776057	0.938142	NA
AC018816.2	0.851811	-0.507489	1.78866	-0.283726	0.776621	NA
AC018816.3	2.47864	-2.74316	1.22994	-2.23032	0.0257265	0.23586
AC018816.4	16.4443	-1.91662	0.794486	-2.4124	0.0158478	0.1931
AC018832.1	1.10327	-1.11195	1.49514	-0.743713	0.45705	NA
AC018839.1	1.07872	0.35879	1.58957	0.225715	0.821423	NA
AC018865.5	1.12739	0.372395	1.39975	0.266044	0.790205	NA
AC018865.7	2.02739	2.01419	1.30525	1.54314	0.122796	NA
AC018865.8	2.65026	1.95465	1.35527	1.44226	0.14923	0.496633
AC018865.9	1.22301	0.88043	1.41246	0.623331	0.533067	NA
AC018866.1	1.3199	-0.988382	1.58172	-0.624877	0.532052	NA
AC018880.1	3.45645	0.157282	1.32734	0.118494	0.905676	0.977781
AC018890.1	11.9965	-0.146958	0.688004	-0.213601	0.830858	0.950412
AC018890.6	8.65833	0.271205	1.05362	0.257402	0.796869	0.938335
AC018892.3	1.03789	-0.00574828	1.55109	-0.00370595	0.997043	NA
AC018892.4	0.944341	-2.61891	1.77698	-1.4738	0.140535	NA
AC018892.9	1.20501	1.87787	1.56545	1.19957	0.230306	NA
AC019048.1	1.96964	1.39681	1.52436	0.916324	0.359497	NA
AC019050.1	0.807526	-0.507488	2.01516	-0.251836	0.801168	NA
AC019055.1	1.59656	2.05013	1.44997	1.41391	0.157388	NA
AC019060.1	0.592401	1.36152	2.08646	0.65255	0.514046	NA
AC019064.1	1.25838	2.67577	1.42809	1.87367	0.0609761	NA
AC019066.3	2.88423	0.806769	1.21017	0.666656	0.504992	0.809389
AC019068.2	0.967469	-0.507486	1.75398	-0.289333	0.772326	NA
AC019070.1	1.77696	2.00432	1.39619	1.43556	0.151128	NA
AC019084.7	0.561145	-0.507489	1.75467	-0.289222	0.772412	NA
AC019097.7	0.673293	-0.728997	1.64405	-0.443416	0.657465	NA
AC019099.1	1.65592	1.65982	1.40098	1.18475	0.236115	NA
AC019099.5	2.43884	2.30481	1.34595	1.7124	0.0868221	0.397014
AC019102.1	2.15586	1.5593	1.4824	1.05187	0.292858	NA
AC019109.1	4.53574	-0.68956	1.31775	-0.523288	0.600774	0.857587
AC019118.2	5.20913	0.381593	1.26828	0.300875	0.76351	0.927611
AC019118.3	1.83712	-0.00403831	1.45214	-0.00278093	0.997781	NA
AC019118.4	0.923767	0.831512	1.5474	0.537362	0.591017	NA
AC019129.2	1.35124	0.896796	1.44985	0.618543	0.536217	NA
AC019171.5	1.22083	1.87675	1.48317	1.26536	0.205742	NA
AC019178.1	2.04208	-0.389526	0.967617	-0.402563	0.68727	NA
AC019178.2	1.06698	0.0669213	1.22679	0.0545501	0.956497	NA
AC019178.3	0.921656	-0.507489	1.80875	-0.280575	0.779037	NA
AC019181.3	0.564356	0.0162186	1.70917	0.00948919	0.992429	NA
AC019185.2	3.13245	2.39682	1.19653	2.00314	0.0451623	0.301313
AC019185.4	0.850807	-2.10839	1.74445	-1.20863	0.226806	NA
AC019186.1	1.47741	-2.46682	1.59723	-1.54443	0.122483	NA
AC019188.1	105.72	-0.714147	0.875657	-0.815556	0.414754	0.752565
AC019201.1	0.915452	-1.56121	1.81376	-0.860756	0.389373	NA
AC019330.1	4.483	-0.57261	1.43073	-0.400221	0.688994	0.900657
AC019349.2	3.98414	2.41302	1.20462	2.00313	0.0451635	0.301313
AC019349.4	2.1713	0.8103	1.4529	0.55771	0.577042	NA
AC020550.7	1.06009	2.45225	2.18451	1.12256	0.261624	NA
AC020571.3	7.47691	-0.147017	0.687554	-0.213827	0.830682	0.950374
AC020581.4	0.537355	0.979577	2.07512	0.472057	0.636886	NA
AC020595.1	1.16927	-0.507488	1.61354	-0.314518	0.753128	NA
AC020626.1	2.58658	2.34016	1.4399	1.62522	0.104115	0.427642
AC020743.2	1.64664	-1.77429	1.36157	-1.30311	0.192536	NA
AC020743.3	2.88624	0.553906	1.30338	0.424977	0.670854	0.892438
AC020743.4	0.645523	-0.988381	1.79814	-0.549669	0.582546	NA
AC020915.2	1.88524	-0.988913	1.6523	-0.598508	0.549501	NA
AC020947.2	1.93002	-0.886685	1.16993	-0.757898	0.448512	NA
AC020951.1	3.15895	-0.95664	1.40225	-0.682216	0.495103	0.804649
AC020956.1	2.31092	2.58111	1.25087	2.06346	0.0390691	NA
AC020956.3	6.04897	0.150345	1.26169	0.119162	0.905147	0.977605
AC020983.5	1.12601	-0.507488	1.48795	-0.341066	0.733054	NA
AC020983.6	1.60743	0.374181	1.4331	0.2611	0.794016	NA
AC021016.6	0.525985	2.23473	1.97542	1.13126	0.257944	NA
AC021016.7	1.04895	0.70255	1.41641	0.496007	0.619889	NA
AC021016.8	1.84404	-0.508186	1.45397	-0.349517	0.726701	NA
AC021021.1	1.04867	-1.00372	1.63548	-0.613714	0.539405	NA
AC021068.1	1.17185	0.251495	1.68124	0.149589	0.881089	NA
AC021188.4	1.54756	-0.436785	1.36796	-0.319297	0.749501	NA
AC021218.2	5.66251	0.10342	1.16279	0.0889418	0.929128	0.984859
AC021849.1	1.04147	0.0094021	1.70709	0.00550767	0.995606	NA
AC021851.1	1.32268	-0.470721	1.58545	-0.2969	0.766543	NA
AC021876.4	0.856116	-0.507491	1.78204	-0.284781	0.775812	NA
AC022002.4	2.42416	1.49826	1.37432	1.09018	0.275634	0.641251
AC022002.5	0.838283	1.17545	1.65254	0.711297	0.4769	NA
AC022007.4	0.606139	-0.507484	1.86477	-0.272143	0.785512	NA
AC022007.5	2.44432	1.79848	1.26612	1.42046	0.155473	0.506719
AC022153.1	3.11396	-2.54328	1.1156	-2.27973	0.0226236	0.226859
AC022154.7	1.60463	0.28912	1.45193	0.199128	0.842163	NA
AC022173.2	1.18086	-1.90943	1.58261	-1.20651	0.227622	NA
AC022182.1	2.51032	-0.577938	1.09702	-0.526826	0.598314	0.857232
AC022182.2	5.5964	-0.379529	1.03001	-0.368469	0.712523	0.90986
AC022182.3	2.08714	1.5687	1.08136	1.45067	0.146872	NA
AC022201.4	2.11686	-0.578134	1.25433	-0.460911	0.644862	NA
AC022202.8	0.966174	-1.58048	1.74907	-0.903613	0.366201	NA
AC022210.2	1.23834	0.513277	1.10675	0.463771	0.642812	NA
AC022311.1	4.82745	0.21749	1.15671	0.188025	0.850857	0.958338
AC022431.3	0.806812	0.00443436	1.57336	0.0028184	0.997751	NA
AC022596.2	1.26931	2.05516	1.3736	1.49619	0.134604	NA
AC022596.6	5.45383	0.863331	1.08139	0.798353	0.424666	0.758386
AC022816.2	2.11032	3.13197	1.55951	2.00831	0.0446105	NA
AC022819.2	2.7546	-1.38324	1.24785	-1.1085	0.267645	0.633312
AC022819.3	8.67834	-1.18374	1.01488	-1.16639	0.243456	0.611009
AC023105.3	2.21042	0.911133	1.25588	0.725492	0.46815	NA
AC023115.2	10.7011	-0.0460111	0.940883	-0.0489021	0.960997	0.993622
AC023115.4	1.34896	-0.507486	1.63548	-0.310298	0.756334	NA
AC023128.1	2.06942	-0.479205	1.55799	-0.307579	0.758402	NA
AC023128.2	1.83447	0.422736	1.53496	0.275405	0.783005	NA
AC023137.2	1.71779	-5.75005	2.15178	-2.67223	0.00753492	NA
AC023271.1	1.94034	-1.46998	1.41862	-1.0362	0.300109	NA
AC023271.2	1.49795	1.94622	1.56356	1.24473	0.21323	NA
AC023271.3	1.18828	-0.50749	1.70916	-0.296924	0.766525	NA
AC023356.3	1.30886	-1.45196	1.51866	-0.956079	0.339032	NA
AC023468.1	1.96715	-1.95525	1.35702	-1.44084	0.14963	NA
AC023468.2	3.46914	1.76837	1.15829	1.52671	0.126832	0.463411
AC023469.1	1.41794	0.912605	1.60939	0.567051	0.570679	NA
AC023469.2	1.46521	-1.00401	1.67344	-0.599969	0.548527	NA
AC023480.1	3.59687	-0.668617	1.34974	-0.495367	0.620341	0.868037
AC023481.1	1.8968	-0.383866	1.50571	-0.25494	0.79877	NA
AC023590.1	3.53223	-1.46171	1.40469	-1.0406	0.298062	0.661944
AC023669.1	1.7516	-0.507479	1.59646	-0.317878	0.750578	NA
AC023669.2	1.52257	0.752457	1.42744	0.527138	0.598098	NA
AC023797.1	0.924035	-0.307527	1.42923	-0.21517	0.829634	NA
AC024028.1	0.639469	1.137	1.64392	0.69164	0.489163	NA
AC024067.2	0.71986	-2.37212	1.71275	-1.38498	0.166059	NA
AC024082.3	0.992235	-0.50749	1.6277	-0.311784	0.755205	NA
AC024084.1	2.42613	0.448085	1.24193	0.360797	0.718251	0.912387
AC024132.1	5.18505	2.87642	1.23952	2.32058	0.0203095	0.21765
AC024162.2	0.575679	-0.988381	2.01459	-0.490611	0.623702	NA
AC024168.1	1.4393	2.08039	1.64627	1.2637	0.206339	NA
AC024168.2	1.08269	0.727885	1.49488	0.486919	0.626316	NA
AC024560.2	1.08744	-1.12009	1.54529	-0.724844	0.468548	NA
AC024560.3	4.40622	1.77193	1.12628	1.57326	0.115659	0.447701
AC024592.9	2.44328	-0.0442538	1.3247	-0.0334068	0.97335	0.99596
AC024619.2	1.16189	2.07239	1.4612	1.41828	0.156108	NA
AC024704.2	0.746721	-1.70767	1.50261	-1.13647	0.255759	NA
AC024910.2	1.15418	-0.00391655	1.53561	-0.00255049	0.997965	NA
AC024937.2	1.32768	0.514751	1.41568	0.363606	0.716153	NA
AC024937.4	1.31354	-2.13974	1.53171	-1.39696	0.162425	NA
AC024937.6	0.840789	-0.988384	1.74515	-0.56636	0.571149	NA
AC025165.8	2.42348	1.18222	1.40357	0.842294	0.399623	0.742961
AC025171.1	2.49885	1.64846	1.22335	1.34749	0.177823	0.537968
AC025227.2	0.705103	-3.1883	1.96987	-1.61853	0.105548	NA
AC025335.1	5.67875	-0.763425	0.836776	-0.912341	0.361589	0.713614
AC025627.4	0.714282	0.506579	1.63359	0.310101	0.756484	NA
AC025627.7	3.25129	-0.96047	1.29602	-0.741094	0.458636	0.782399
AC025627.9	0.618241	0.038016	1.98423	0.0191591	0.984714	NA
AC025731.1	1.23637	3.04505	1.51417	2.01104	0.0443213	NA
AC025731.2	1.74705	-0.507503	1.74664	-0.290559	0.771388	NA
AC025731.3	1.10098	-0.673232	1.4919	-0.451259	0.651803	NA
AC025731.5	0.96299	-0.211495	1.58683	-0.133281	0.893971	NA
AC025731.7	1.62144	-1.37823	1.69176	-0.81467	0.415261	NA
AC025750.5	0.753438	-1.30391	1.64735	-0.79152	0.428641	NA
AC025750.6	1.29677	-0.988386	1.57772	-0.626465	0.53101	NA
AC025750.7	1.36293	1.14982	1.45423	0.790671	0.429136	NA
AC025811.1	0.915691	-0.988382	1.79864	-0.549516	0.582652	NA
AC025811.2	0.785607	0.741812	1.71144	0.433442	0.664694	NA
AC025811.3	0.941298	-0.50749	1.68438	-0.301292	0.763192	NA
AC025819.1	1.23157	1.20129	1.57901	0.760787	0.446784	NA
AC025819.2	0.917105	0.81034	1.64111	0.493777	0.621464	NA
AC026166.1	7.31028	-0.24164	0.838117	-0.288313	0.773107	0.929935
AC026166.2	3.19945	0.753314	1.04491	0.720936	0.470949	0.790301
AC026167.1	1.19089	-0.507491	1.64354	-0.30878	0.757489	NA
AC026188.1	3.41596	1.08238	1.18743	0.911534	0.362014	0.713614
AC026191.1	1.05942	-0.988368	1.80388	-0.547913	0.583752	NA
AC026191.2	1.29549	1.21385	1.51723	0.800046	0.423684	NA
AC026194.2	2.5099	2.63499	1.33254	1.97742	0.0479945	0.309932
AC026202.3	1.11096	-1.01465	1.48897	-0.681444	0.495591	NA
AC026202.5	0.988965	0.641491	1.68693	0.380271	0.703744	NA
AC026214.2	0.918807	-0.507477	1.89251	-0.26815	0.788584	NA
AC026271.5	0.878221	0.45489	1.55986	0.291623	0.770575	NA
AC026803.14	0.51888	-0.507488	2.05516	-0.246934	0.804959	NA
AC026882.1	1.10706	1.84814	1.6992	1.08765	0.276748	NA
AC026904.1	6.44439	3.06771	1.16279	2.63823	0.00833395	0.148981
AC026954.6	2.386	1.4869	1.26421	1.17615	0.239536	NA
AC027119.1	1.69367	0.572256	1.35844	0.421259	0.673566	NA
AC027124.2	1.17491	3.34549	1.48366	2.2549	0.0241398	NA
AC027125.2	3.52565	-2.66976	1.11883	-2.38622	0.0170226	0.200468
AC027269.2	1.68422	-0.0103593	1.48129	-0.00699345	0.99442	NA
AC027317.2	1.19496	1.46018	1.45945	1.0005	0.317069	NA
AC027601.1	9.95683	0.237102	0.882756	0.268592	0.788243	0.93583
AC027601.2	3.21808	2.55448	1.33004	1.92061	0.0547807	0.327888
AC027612.1	2.27831	2.10986	1.35332	1.55903	0.118989	NA
AC027612.4	2.17122	2.37025	1.50052	1.57963	0.114193	NA
AC027763.2	4.1938	3.53098	1.12982	3.12525	0.00177653	0.0812672
AC034110.1	5.95928	3.69712	1.26324	2.92671	0.00342573	0.101321
AC034186.2	1.21829	0.820612	1.42735	0.57492	0.565345	NA
AC034193.5	2.03555	-0.538705	1.41768	-0.379991	0.703952	NA
AC034193.7	0.888288	-2.6844	1.53684	-1.74671	0.0806879	NA
AC034198.5	1.67177	2.03594	1.39173	1.46289	0.143498	NA
AC034220.3	3.36199	2.55466	1.18279	2.15986	0.0307838	0.253882
AC034228.2	1.1169	-0.0619206	1.57681	-0.0392695	0.968676	NA
AC034228.3	1.8182	-0.00641228	1.46529	-0.00437612	0.996508	NA
AC034228.4	0.87669	-0.0583813	1.7864	-0.0326809	0.973929	NA
AC034243.1	1.56226	1.06192	1.50733	0.704502	0.48112	NA
AC037193.1	2.11269	0.100493	1.34738	0.074584	0.940546	NA
AC037445.1	2.04354	-1.44848	1.44417	-1.00298	0.315869	NA
AC040160.13	2.883	1.49008	1.24684	1.19508	0.232055	0.598864
AC040963.1	5.65255	0.829215	1.34328	0.617307	0.537032	0.826898
AC046143.3	1.11844	0.764846	1.58616	0.482199	0.629664	NA
AC046143.5	3.7599	-0.929671	0.924068	-1.00606	0.314385	0.674493
AC046143.6	1.39923	-0.0531364	1.53439	-0.0346303	0.972375	NA
AC046143.7	9.04081	-0.0799208	0.718962	-0.111161	0.911488	0.979705
AC051649.16	0.967312	-2.0403	1.6814	-1.21345	0.224957	NA
AC051663.1	1.42148	-0.333672	1.39323	-0.239496	0.810721	NA
AC051663.3	0.882905	-0.55319	1.50183	-0.368345	0.712616	NA
AC053503.11	1.32443	0.113481	1.44251	0.0786689	0.937296	NA
AC053503.12	4.05735	-1.3027	1.00533	-1.29579	0.195047	0.557516
AC053503.4	2.07013	0.071236	1.13355	0.0628431	0.949891	NA
AC053545.3	6.90012	0.888602	1.22893	0.723071	0.469636	0.789009
AC055740.2	1.24663	-0.507487	1.76451	-0.287608	0.773647	NA
AC055764.1	0.704185	-2.62989	1.72575	-1.52391	0.127532	NA
AC055811.5	1.69382	0.465059	1.49625	0.310816	0.755941	NA
AC058791.1	8.54957	1.59443	0.887626	1.79628	0.0724494	0.369337
AC060834.2	1.88375	1.3033	1.4596	0.89292	0.3719	NA
AC060834.3	1.25426	-0.507478	1.67806	-0.302419	0.762333	NA
AC061961.2	0.819453	-1.54922	1.63741	-0.946144	0.344075	NA
AC061992.2	5.94234	1.90023	1.31079	1.44968	0.147147	0.493248
AC062016.1	0.654347	0.000663365	1.63322	0.000406171	0.999676	NA
AC062016.2	1.05447	2.30551	1.67782	1.37411	0.169408	NA
AC062016.3	1.31087	-0.507505	1.67577	-0.302848	0.762005	NA
AC062017.1	1.90259	-1.30968	1.4425	-0.907928	0.363916	NA
AC062020.1	1.32926	1.39456	1.58595	0.87932	0.379228	NA
AC062020.2	1.50832	0.00472086	1.61173	0.00292907	0.997663	NA
AC062021.1	1.31766	0.783404	1.70983	0.458177	0.646825	NA
AC062022.1	2.54826	0.543264	1.36278	0.398645	0.690155	0.90139
AC062028.1	5.82243	2.11694	1.10211	1.9208	0.054757	0.327888
AC062029.1	8.37245	0.26582	0.892637	0.297792	0.765862	0.928156
AC062031.1	1.54262	0.0089744	1.65237	0.00543123	0.995667	NA
AC062032.1	0.691073	0.959779	1.84046	0.52149	0.602026	NA
AC063976.1	0.813924	2.44425	1.55268	1.57422	0.115437	NA
AC063976.3	1.02501	2.11028	1.44104	1.46442	0.143079	NA
AC063976.4	0.763002	-0.507488	1.94602	-0.260783	0.79426	NA
AC063976.7	6.54175	1.83867	1.03779	1.77172	0.0764404	0.377114
AC063979.1	0.685161	-0.507485	1.79669	-0.282456	0.777594	NA
AC063980.3	1.05277	-1.48523	1.57008	-0.945962	0.344168	NA
AC064829.1	1.00745	-1.71979	1.44824	-1.1875	0.235031	NA
AC064834.1	2.37352	1.5004	1.40913	1.06477	0.28698	NA
AC064834.2	2.14902	-0.589868	1.49346	-0.394967	0.692867	NA
AC064834.3	15.7139	8.69617	1.47172	5.90886	3.44489e-09	1.37887e-05
AC064834.4	2.22794	-0.0537586	1.41657	-0.03795	0.969728	NA
AC064836.3	0.936118	-0.507486	1.7935	-0.282959	0.777209	NA
AC064846.1	8.30744	0.247401	1.16491	0.212377	0.831813	0.95087
AC064847.2	1.14386	-0.987327	1.73391	-0.569423	0.569069	NA
AC064847.3	2.1823	-0.00927344	1.46625	-0.00632461	0.994954	NA
AC064850.4	2.42344	1.39967	1.26092	1.11004	0.266981	0.632765
AC064852.4	0.90673	-0.507487	1.70283	-0.298026	0.765683	NA
AC064852.5	1.12017	-0.507506	1.80919	-0.280516	0.779082	NA
AC064853.3	1.23263	1.31646	1.67719	0.784917	0.432502	NA
AC064860.2	4.81649	-0.175126	0.922502	-0.189838	0.849436	0.958019
AC064865.1	1.03545	-2.24274	1.77198	-1.26567	0.205632	NA
AC064865.2	1.95437	-0.482609	1.46434	-0.329573	0.741722	NA
AC064871.2	2.39658	2.35998	1.25629	1.87854	0.060308	0.342287
AC064871.3	0.649351	-0.056365	1.97601	-0.0285246	0.977244	NA
AC064874.1	1.21748	0.932345	1.58886	0.586803	0.557336	NA
AC064874.2	2.06567	-0.484216	1.07821	-0.449091	0.653366	NA
AC064875.2	4.91007	3.84111	1.24847	3.07666	0.00209336	0.0838599
AC066593.1	2.52682	1.15379	1.26064	0.915242	0.360065	0.712926
AC066595.1	6.08119	-0.179282	0.990123	-0.18107	0.856313	0.960625
AC066606.1	0.772833	1.50435	1.79904	0.836195	0.403045	NA
AC066692.3	0.727567	1.79773	1.53901	1.16811	0.242762	NA
AC066692.4	1.29361	-0.507491	1.52639	-0.332479	0.739528	NA
AC066692.5	0.893238	-0.988383	1.91869	-0.515133	0.60646	NA
AC067721.2	3.05736	0.85673	1.46298	0.585608	0.558139	0.837125
AC067940.1	0.632663	-0.507489	1.88944	-0.268593	0.788243	NA
AC067945.2	1.08028	-1.04546	1.57867	-0.662238	0.507819	NA
AC067945.3	1.5587	-0.588267	1.45156	-0.405264	0.685283	NA
AC067950.1	0.85672	-1.00506	1.43463	-0.700572	0.48357	NA
AC067956.1	3.20152	0.771182	1.32605	0.581562	0.560862	0.838637
AC067959.1	2.61618	2.28124	1.38191	1.65079	0.098781	0.419814
AC067960.1	1.92722	0.963406	1.35337	0.711856	0.476554	NA
AC067968.3	0.949145	-0.507487	1.95058	-0.260173	0.79473	NA
AC067969.1	0.688125	-1.41853	1.62423	-0.873357	0.382469	NA
AC067969.2	1.75468	-1.05595	1.47377	-0.716497	0.473684	NA
AC068042.1	1.98634	-0.507483	1.48681	-0.341323	0.732861	NA
AC068044.1	3.19798	-1.82464	1.51276	-1.20617	0.227752	0.593398
AC068057.1	1.51453	0.00412706	1.52956	0.0026982	0.997847	NA
AC068057.2	8.25954	0.326017	0.958266	0.340215	0.733694	0.916709
AC068057.3	2.18691	1.11206	1.41835	0.784053	0.433009	NA
AC068129.1	1.95601	0.368398	1.46195	0.251991	0.801048	NA
AC068129.2	2.43153	-1.37167	1.14426	-1.19874	0.230629	0.597648
AC068134.4	1.24476	0.369042	1.54935	0.238191	0.811733	NA
AC068134.5	41.2563	0.820058	0.878831	0.933124	0.350756	0.706657
AC068134.6	1.65141	1.394	1.42254	0.97994	0.327116	NA
AC068137.10	3.1131	0.218078	1.34103	0.16262	0.870818	0.965102
AC068137.12	2.18646	1.79335	1.43153	1.25275	0.210296	NA
AC068137.13	2.82795	1.05222	1.11559	0.9432	0.345579	0.70334
AC068137.2	2.74712	0.756186	1.35513	0.558019	0.576832	0.847806
AC068137.3	1.13316	0.420896	1.63549	0.257351	0.796907	NA
AC068137.4	2.34838	-1.38573	1.34842	-1.02767	0.304106	NA
AC068137.5	2.82382	2.52485	1.31101	1.92588	0.0541194	0.327105
AC068137.6	9.05459	-0.869704	0.997582	-0.871812	0.383311	0.730661
AC068137.9	2.56005	-0.484849	1.47081	-0.329647	0.741667	0.918646
AC068138.1	2.16737	-1.42885	1.41096	-1.01268	0.311213	NA
AC068196.1	2.07845	-0.0501082	1.43578	-0.0348996	0.97216	NA
AC068274.1	1.55427	-3.75639	1.67616	-2.24106	0.0250221	NA
AC068282.3	4.00215	1.73558	1.30772	1.32718	0.184448	0.546366
AC068286.1	0.784373	0.00837012	1.80736	0.00463113	0.996305	NA
AC068287.1	0.693616	-1.55152	1.65444	-0.937792	0.348351	NA
AC068302.3	2.69289	-1.29956	0.993928	-1.3075	0.191044	0.553117
AC068313.1	1.24165	1.02456	1.4644	0.699642	0.484151	NA
AC068483.1	1.17508	-0.00122951	1.51134	-0.000813523	0.999351	NA
AC068489.1	0.914544	-0.507513	1.61856	-0.313558	0.753857	NA
AC068490.1	5.45717	-0.0259753	1.4422	-0.0180109	0.98563	0.999161
AC068490.2	0.989083	-1.36644	1.48018	-0.923162	0.355923	NA
AC068491.1	32.5934	-0.473166	0.509571	-0.928559	0.353118	0.708886
AC068491.3	0.57985	-1.88756	1.6298	-1.15815	0.246802	NA
AC068492.1	0.904973	2.56864	1.53296	1.6756	0.0938167	NA
AC068492.3	3.12784	-0.0961101	1.05334	-0.0912433	0.927299	0.984378
AC068499.10	0.959103	-1.12846	1.49004	-0.757336	0.448849	NA
AC068535.1	2.62079	-1.29673	1.19579	-1.08441	0.278182	0.644067
AC068535.2	1.39637	2.28011	1.42787	1.59686	0.110296	NA
AC068535.3	1.44405	-1.05174	1.5852	-0.663472	0.507029	NA
AC068535.4	2.82676	2.21236	1.36055	1.62609	0.103931	0.427326
AC068535.5	1.5306	0.969131	1.47314	0.657867	0.510624	NA
AC068538.2	0.796832	0.961963	1.62048	0.593628	0.552761	NA
AC068538.4	1.62638	-0.971695	1.51767	-0.640253	0.522008	NA
AC068542.1	2.15546	-0.614761	1.28228	-0.479428	0.631634	NA
AC068542.2	0.759517	1.72142	1.64911	1.04385	0.296555	NA
AC068580.6	4.1535	1.5694	0.980321	1.6009	0.109399	0.438303
AC068580.7	0.91293	0.0290564	1.58004	0.0183896	0.985328	NA
AC068610.3	2.83078	-2.97361	1.29535	-2.29561	0.0216983	0.223077
AC068610.4	1.6085	-0.998048	1.57629	-0.633164	0.526627	NA
AC068610.5	1.01829	0.472229	1.53663	0.307315	0.758604	NA
AC068614.1	0.897918	-0.507489	1.77775	-0.285467	0.775287	NA
AC068657.2	1.52717	-3.45425	1.37309	-2.51568	0.0118804	NA
AC068718.1	2.16316	0.446008	1.40514	0.317413	0.750931	NA
AC068831.10	4.55162	-0.112643	1.28022	-0.0879873	0.929887	0.985008
AC068831.16	0.867282	1.27372	1.6568	0.768781	0.442024	NA
AC068831.17	1.24496	-0.0541092	1.57137	-0.0344345	0.972531	NA
AC068831.18	3.28353	-0.00723511	1.36032	-0.00531869	0.995756	0.999578
AC068831.6	2.85142	1.37823	1.23428	1.11663	0.264154	0.629703
AC068831.8	2.68129	-0.750303	1.30196	-0.576285	0.564423	0.840266
AC068858.1	2.54236	1.43315	1.08743	1.31793	0.187527	0.549694
AC069146.2	2.23383	2.47457	1.2692	1.94971	0.0512105	NA
AC069154.4	1.90767	1.61233	1.4836	1.08677	0.277139	NA
AC069155.1	1.42418	-0.507485	1.57022	-0.323193	0.746549	NA
AC069213.1	1.16495	0.454972	1.41367	0.321837	0.747576	NA
AC069213.4	0.91173	-0.988387	1.56204	-0.632752	0.526895	NA
AC069257.4	5.07915	0.331616	1.08611	0.305326	0.760118	0.9266
AC069257.8	0.534746	0.0168722	2.13887	0.00788838	0.993706	NA
AC069277.1	4.11274	-0.656633	1.02798	-0.638759	0.52298	0.819087
AC069277.2	3.86845	0.18873	1.19386	0.158084	0.874391	0.9663
AC069282.4	2.03549	0.156329	1.43258	0.109124	0.913104	NA
AC069282.6	0.850184	1.256	1.63991	0.765894	0.443739	NA
AC069292.6	2.32653	-0.244382	1.16106	-0.210482	0.833291	NA
AC069303.1	1.85551	1.6248	1.40238	1.1586	0.246618	NA
AC069394.1	0.883621	-0.988405	1.78023	-0.555213	0.578749	NA
AC072052.7	0.596264	1.12878	1.81282	0.622663	0.533506	NA
AC072061.2	1.23669	-0.988395	1.49444	-0.661383	0.508367	NA
AC072062.1	3.79001	-1.36255	1.28057	-1.06401	0.287323	0.65185
AC072062.3	9.1431	0.467485	1.00249	0.466323	0.640984	0.876844
AC073043.1	6.52238	-2.65939	1.16994	-2.2731	0.0230201	0.228734
AC073046.25	0.844036	1.74417	1.53913	1.13322	0.257123	NA
AC073046.4	1.86686	0.640378	1.37897	0.464389	0.642369	NA
AC073052.1	1.31679	0.0102768	1.59237	0.00645375	0.994851	NA
AC073055.2	3.05791	0.2308	1.3867	0.166439	0.867811	0.964173
AC073057.5	1.46932	0.560007	1.47995	0.378397	0.705136	NA
AC073063.10	1.99682	-0.178056	1.25368	-0.142027	0.887059	NA
AC073065.3	4.40641	-1.11027	1.13079	-0.981854	0.326172	0.686233
AC073065.4	0.810918	-0.988377	1.75009	-0.564758	0.572238	NA
AC073069.2	0.76166	0.751496	1.76931	0.424738	0.671027	NA
AC073071.1	16.2117	-0.517243	0.874772	-0.591289	0.554327	0.835072
AC073072.5	1.43209	-0.132339	1.40119	-0.0944481	0.924753	NA
AC073072.6	4.17365	0.618464	1.11908	0.552654	0.5805	0.849269
AC073091.1	1.83727	0.955334	1.4327	0.666808	0.504895	NA
AC073091.2	1.23979	-0.507498	1.76109	-0.288173	0.773214	NA
AC073094.4	0.603429	0.627385	1.7405	0.360463	0.718501	NA
AC073109.2	5.42739	-2.03944	1.05084	-1.94077	0.0522865	0.32112
AC073115.4	1.48878	0.312149	1.60594	0.194372	0.845885	NA
AC073115.5	0.845491	0.539964	1.60835	0.335725	0.737078	NA
AC073115.6	1.5972	2.11942	1.50231	1.41078	0.158311	NA
AC073128.10	1.89628	-0.00539156	1.45138	-0.00371478	0.997036	NA
AC073130.1	5.25701	0.909037	1.33923	0.678774	0.497281	0.805076
AC073130.3	1.19883	2.33595	1.59367	1.46576	0.142712	NA
AC073133.1	6.20307	1.25635	1.12975	1.11206	0.266114	0.632078
AC073133.2	0.972458	0.641087	1.52929	0.419206	0.675065	NA
AC073143.1	0.849373	-2.08885	1.65521	-1.26198	0.206956	NA
AC073150.4	1.06456	-1.0787	1.22008	-0.88412	0.376631	NA
AC073150.5	2.15331	-1.60869	1.33963	-1.20084	0.229812	NA
AC073150.6	2.96551	2.33917	1.26222	1.85321	0.0638522	0.350028
AC073188.6	1.70275	-0.358572	1.40549	-0.255123	0.798628	NA
AC073218.1	1.12963	-0.532013	1.62315	-0.327767	0.743088	NA
AC073218.2	4.01374	-1.09506	1.16489	-0.940062	0.347186	0.704114
AC073236.2	8.04566	-0.707428	0.965906	-0.732398	0.463926	0.785583
AC073254.1	19.2215	2.07968	1.24807	1.66632	0.0956495	0.413844
AC073257.1	1.32655	1.44178	1.62131	0.889265	0.373861	NA
AC073257.2	1.17525	-2.89278	1.65473	-1.74819	0.080431	NA
AC073263.4	4.61604	0.894469	1.02124	0.875866	0.381103	0.72865
AC073283.4	6.68683	3.47354	1.21578	2.85703	0.00427622	0.112211
AC073283.7	1.79548	1.95695	1.4074	1.39047	0.164388	NA
AC073284.4	0.706453	-0.0609522	1.97732	-0.0308258	0.975409	NA
AC073310.3	2.62942	-0.910806	1.27262	-0.715691	0.474182	0.792158
AC073310.4	1.9348	0.0650171	1.37616	0.0472455	0.962318	NA
AC073316.1	1.83334	-1.3068	1.2676	-1.03092	0.302578	NA
AC073316.2	1.12111	0.647061	1.60401	0.403403	0.686652	NA
AC073321.2	1.01767	1.89636	1.51344	1.25301	0.210201	NA
AC073321.3	3.42327	0.861692	1.18892	0.724769	0.468594	0.788481
AC073321.4	0.649574	-0.0588517	1.81609	-0.0324057	0.974149	NA
AC073325.1	1.23672	-0.988375	1.6271	-0.607444	0.543556	NA
AC073325.2	1.36265	-0.724242	1.54821	-0.467793	0.639933	NA
AC073326.3	1.19788	1.15514	1.66573	0.693474	0.488012	NA
AC073331.2	1.84845	-1.43196	1.34774	-1.06249	0.288011	NA
AC073333.8	0.913725	-0.507489	1.4925	-0.340025	0.733837	NA
AC073342.13	0.710426	-1.44413	1.7937	-0.805111	0.420756	NA
AC073343.13	2.37225	2.05192	1.41508	1.45004	0.147047	NA
AC073346.2	3.56137	-0.481891	0.842562	-0.571936	0.567366	0.841938
AC073387.2	1.14994	-0.507496	1.74794	-0.290341	0.771556	NA
AC073410.1	0.835032	-0.533214	1.68576	-0.316304	0.751772	NA
AC073421.2	1.76244	-0.705501	1.33526	-0.528361	0.597248	NA
AC073464.10	2.79383	2.36208	1.13614	2.07904	0.0376139	0.279348
[truncated: 39,899 more rows]
